# Supplementary material for: Data on the evaluation of structural index from aeromagnetic enhanced datasets with the application of Euldph-λ semi-automatic algorithm
Source: Data Brief. 2018 May 23;19:798–803. doi: 10.1016/j.dib.2018.05.090 (PMC5997928; doi:10.1016/j.dib.2018.05.090)
Supplement: Supplementary file 2 — Supplementary material [file mmc2.csv]

X	Y	Z
107100	886000	-2.330602884
107200	886000	4.194015503
107300	886000	8.401517868
107400	886000	9.246034622
107500	886000	8.372462273
107600	886000	8.861203194
107700	886000	10.53626633
107800	886000	10.73478985
107900	886000	9.322376251
108000	886000	8.713775635
108100	886000	10.29584312
108200	886000	12.60571957
108300	886000	13.57334328
108400	886000	13.36294842
108500	886000	13.08602428
108600	886000	12.84366798
108700	886000	12.27570438
108800	886000	11.54680824
108900	886000	11.13508701
109000	886000	10.87361813
109100	886000	10.32226753
109200	886000	9.485560417
109300	886000	8.795805931
109400	886000	8.882902145
109500	886000	9.791296005
109600	886000	10.82892418
109700	886000	11.57858467
109800	886000	12.03644562
109900	886000	12.15230846
110000	886000	12.31398773
110100	886000	13.31882858
110200	886000	15.40444851
110300	886000	18.11636925
110400	886000	21.06041145
110500	886000	24.1535759
110600	886000	27.12250137
110700	886000	29.83372688
110800	886000	32.17972183
110900	886000	33.76516724
111000	886000	35.16450119
111100	886000	36.92667007
111200	886000	38.01922607
111300	886000	36.9896965
111400	886000	33.19131851
111500	886000	27.61766815
111600	886000	22.8255291
111700	886000	20.11634827
111800	886000	18.14599228
111900	886000	15.56150532
112000	886000	12.51984787
112100	886000	8.771026611
112200	886000	2.355165005
112300	886000	-6.972869396
112400	886000	-15.82286263
112500	886000	-22.13327217
112600	886000	-26.35191154
112700	886000	-29.01543617
112800	886000	-30.53659439
112900	886000	-31.30053139
113000	886000	-33.20424271
113100	886000	-37.140625
113200	886000	-40.37380981
113300	886000	-40.74734116
113400	886000	-38.65372086
113500	886000	-34.32650375
113600	886000	-27.85703278
113700	886000	-20.69533348
113800	886000	-14.38205719
113900	886000	-9.428908348
114000	886000	-6.728730679
95800	886100	42.02284241
95900	886100	38.971035
96000	886100	30.50518036
96100	886100	19.00985909
96200	886100	7.142068863
96300	886100	-3.011567831
96400	886100	-9.393442154
96500	886100	-12.70896244
96600	886100	-15.14269447
96700	886100	-16.60306931
96800	886100	-16.41372108
96900	886100	-14.0741272
97000	886100	-8.332007408
97100	886100	0.635035515
97200	886100	9.749311447
97300	886100	15.45663071
97400	886100	17.71613121
97500	886100	20.4607296
97600	886100	26.20925522
97700	886100	33.19250488
97800	886100	40.0053978
97900	886100	46.19571686
98000	886100	50.00227737
98100	886100	51.34013748
98200	886100	51.22530365
98300	886100	48.72715759
98400	886100	40.9428978
98500	886100	25.71639442
98600	886100	8.146015167
98700	886100	0.366466165
98800	886100	7.152431011
98900	886100	20.26803207
99000	886100	31.5586338
99100	886100	39.49834824
99200	886100	44.3611908
99300	886100	46.37332535
99400	886100	45.73907471
99500	886100	43.20814896
99600	886100	40.83929825
99700	886100	40.16357422
99800	886100	40.76097488
99900	886100	41.4040451
100000	886100	41.90885925
100100	886100	42.48270798
100200	886100	42.84048843
100300	886100	42.85097122
100400	886100	42.56898117
100500	886100	41.99324036
100600	886100	41.44617081
100700	886100	41.23423767
100800	886100	41.18289566
100900	886100	41.06952286
101000	886100	41.02833176
101100	886100	41.14210892
101200	886100	41.26329422
101300	886100	41.40291595
101400	886100	41.51135254
101500	886100	41.25868225
101600	886100	40.40113068
101700	886100	38.95093918
101800	886100	37.22564697
101900	886100	35.72210312
102000	886100	34.92850876
102100	886100	35.85935593
102200	886100	39.19698715
102300	886100	43.27854538
102400	886100	45.15167999
102500	886100	44.00191879
102600	886100	41.45310974
102700	886100	39.02377701
102800	886100	37.36468887
102900	886100	36.56227493
103000	886100	36.37539673
103100	886100	36.69530106
103200	886100	37.60267639
103300	886100	39.19549942
103400	886100	41.51945496
103500	886100	44.2752533
103600	886100	46.77090454
103700	886100	48.56131363
103800	886100	49.63545609
103900	886100	49.94246674
104000	886100	49.25632477
104100	886100	46.96833038
104200	886100	42.04786682
104300	886100	34.49385071
104400	886100	26.10452461
104500	886100	19.21662521
104600	886100	14.92048359
104700	886100	13.10141182
104800	886100	13.59397793
104900	886100	15.9756012
105000	886100	20.16997719
105100	886100	26.53634262
105200	886100	34.18404388
105300	886100	41.79946518
105400	886100	48.5391922
105500	886100	52.11680603
105600	886100	50.25485992
105700	886100	44.0552063
105800	886100	36.46609116
105900	886100	29.54105949
106000	886100	24.09005928
106100	886100	19.81058311
106200	886100	15.55143356
106300	886100	10.63475037
106400	886100	5.178202152
106500	886100	-1.875620127
106600	886100	-9.216263771
106700	886100	-11.30942059
106800	886100	-7.162388325
106900	886100	-1.181473374
107000	886100	4.83242321
107100	886100	12.20697594
107200	886100	20.36239243
107300	886100	25.87006569
107400	886100	26.61691284
107500	886100	24.31975937
107600	886100	22.08967972
107700	886100	19.81609726
107800	886100	15.14127541
107900	886100	9.21955204
108000	886100	6.066073418
108100	886100	6.802154541
108200	886100	9.125933647
108300	886100	10.73339939
108400	886100	11.52872849
108500	886100	12.56885147
108600	886100	13.7812767
108700	886100	14.38179779
108800	886100	14.25941181
108900	886100	13.93809319
109000	886100	13.56532001
109100	886100	12.97850513
109200	886100	12.18186855
109300	886100	11.3660841
109400	886100	11.06272507
109500	886100	11.45115948
109600	886100	11.90704727
109700	886100	12.24534225
109800	886100	12.59861946
109900	886100	12.44926739
110000	886100	11.70659924
110100	886100	11.4078207
110200	886100	12.11754894
110300	886100	13.33105946
110400	886100	14.80246162
110500	886100	16.63066292
110600	886100	18.61035919
110700	886100	20.74184036
110800	886100	23.30244064
110900	886100	25.98114586
111000	886100	28.27310562
111100	886100	30.40471077
111200	886100	32.42030334
111300	886100	33.57952499
111400	886100	32.77926636
111500	886100	29.82475662
111600	886100	26.27139091
111700	886100	23.39518166
111800	886100	20.83609009
111900	886100	18.19555283
112000	886100	16.25221634
112100	886100	14.92090225
112200	886100	11.54797745
112300	886100	4.401279449
112400	886100	-4.106118202
112500	886100	-11.6325388
112600	886100	-18.33100319
112700	886100	-23.93368912
112800	886100	-27.70240974
112900	886100	-29.50866318
113000	886100	-30.73193359
113100	886100	-32.94797897
113200	886100	-35.34710312
113300	886100	-37.05184555
113400	886100	-38.01989365
113500	886100	-36.86311722
113600	886100	-32.37255478
113700	886100	-25.86119461
113800	886100	-19.32163239
113900	886100	-13.62352467
114000	886100	-9.149778366
84700	886200	94.44387054
84800	886200	93.65982056
84900	886200	92.25065613
85000	886200	92.29059601
85100	886200	95.35027313
85200	886200	101.2876587
85300	886200	108.8523178
85400	886200	114.840416
85500	886200	116.2712021
85600	886200	114.821434
85700	886200	113.2219238
85800	886200	111.2611923
85900	886200	108.7412567
86000	886200	106.4913101
86100	886200	104.8288651
86200	886200	103.8662415
86300	886200	104.0041656
86400	886200	105.1157761
86500	886200	106.29142
86600	886200	106.6966095
86700	886200	106.5133972
86800	886200	106.4095917
86900	886200	106.4808655
87000	886200	106.451683
87100	886200	106.1319275
87200	886200	105.3933258
87300	886200	104.2921448
87400	886200	103.0612564
87500	886200	101.9406281
87600	886200	101.2313538
87700	886200	101.0362244
87800	886200	100.7076797
87900	886200	99.16284943
88000	886200	96.28192902
88100	886200	92.88304138
88200	886200	89.31386566
88300	886200	85.50608826
88400	886200	81.65892792
88500	886200	78.06843567
88600	886200	74.5557785
88700	886200	70.8870163
88800	886200	67.76854706
88900	886200	65.18860626
89000	886200	61.871521
89100	886200	57.75948715
89200	886200	53.08716583
89300	886200	47.79427338
89400	886200	44.96533966
89500	886200	47.793293
89600	886200	53.59505463
89700	886200	57.0840416
89800	886200	57.84244537
89900	886200	59.15173721
90000	886200	61.73205566
90100	886200	63.58843613
90200	886200	63.64325333
90300	886200	62.77323151
90400	886200	62.0674057
90500	886200	61.72580719
90600	886200	61.27795029
90700	886200	60.01181793
90800	886200	58.13077927
90900	886200	57.16383362
91000	886200	57.53899384
91100	886200	56.58613205
91200	886200	53.04956436
91300	886200	50.90890121
91400	886200	53.49546814
91500	886200	58.93433762
91600	886200	63.072258
91700	886200	62.82675934
91800	886200	58.64735031
91900	886200	54.80946732
92000	886200	54.84847641
92100	886200	57.52351761
92200	886200	61.12195206
92300	886200	66.62438202
92400	886200	73.88275146
92500	886200	80.70698547
92600	886200	86.04440308
92700	886200	91.91662598
92800	886200	99.229599
92900	886200	105.9195251
93000	886200	111.0421906
93100	886200	114.6598434
93200	886200	114.0008545
93300	886200	104.2122192
93400	886200	85.15841675
93500	886200	64.35431671
93600	886200	48.95767593
93700	886200	39.99082565
93800	886200	36.48937225
93900	886200	38.0435791
94000	886200	42.19651413
94100	886200	44.84708405
94200	886200	43.59399414
94300	886200	37.10321045
94400	886200	24.42271805
94500	886200	7.602415085
94600	886200	-10.12893963
94700	886200	-27.00035286
94800	886200	-38.88976288
94900	886200	-39.74979782
95000	886200	-29.09046745
95100	886200	-13.77169609
95200	886200	-0.178999811
95300	886200	11.2699213
95400	886200	21.56716919
95500	886200	30.20567131
95600	886200	37.75783157
95700	886200	45.34774399
95800	886200	51.72425461
95900	886200	53.57323074
96000	886200	50.01124954
96100	886200	43.46861267
96200	886200	35.16424179
96300	886200	25.82398033
96400	886200	18.84488487
96500	886200	16.17525291
96600	886200	13.90326595
96700	886200	7.945730686
96800	886200	-0.26836881
96900	886200	-5.749440193
97000	886200	-4.752528191
97100	886200	2.321710587
97200	886200	11.50826931
97300	886200	18.21813965
97400	886200	21.70462608
97500	886200	25.32269859
97600	886200	30.79939079
97700	886200	37.35883331
97800	886200	45.36299515
97900	886200	53.73919296
98000	886200	59.05600739
98100	886200	60.20986557
98200	886200	58.75585938
98300	886200	54.67105484
98400	886200	44.85984421
98500	886200	24.89405251
98600	886200	-1.868711591
98700	886200	-21.76426888
98800	886200	-26.40607262
98900	886200	-18.25683784
99000	886200	-2.852140427
99100	886200	14.32854843
99200	886200	27.66672325
99300	886200	34.48131561
99400	886200	36.36185074
99500	886200	35.5411644
99600	886200	34.42176819
99700	886200	34.42259216
99800	886200	34.96600342
99900	886200	35.4232254
100000	886200	36.01856995
100100	886200	37.05825043
100200	886200	38.12603378
100300	886200	38.91709518
100400	886200	39.44829941
100500	886200	39.64818954
100600	886200	39.68016052
100700	886200	39.81554794
100800	886200	39.98829651
100900	886200	40.02418137
101000	886200	39.94525528
101100	886200	39.90719604
101200	886200	39.90732956
101300	886200	39.93673706
101400	886200	39.91645432
101500	886200	39.55160904
101600	886200	38.67084885
101700	886200	37.33731461
101800	886200	35.75762177
101900	886200	34.17448044
102000	886200	33.07778549
102100	886200	33.88027954
102200	886200	37.63069916
102300	886200	42.27220154
102400	886200	44.38632965
102500	886200	43.3231163
102600	886200	40.87984467
102700	886200	38.70539856
102800	886200	37.33293533
102900	886200	36.61119461
103000	886200	36.38008118
103100	886200	36.66510773
103200	886200	37.60247803
103300	886200	39.43335724
103400	886200	42.24027634
103500	886200	45.58263397
103600	886200	48.70608521
103700	886200	51.02031708
103800	886200	52.35334778
103900	886200	52.90436935
104000	886200	53.16149521
104100	886200	53.02585983
104200	886200	51.04273224
104300	886200	46.1612854
104400	886200	39.53075027
104500	886200	33.20807266
104600	886200	28.790308
104700	886200	27.26376915
104800	886200	28.63102913
104900	886200	32.23220062
105000	886200	38.0087204
105100	886200	46.14029312
105200	886200	55.32027435
105300	886200	63.83419037
105400	886200	70.30120087
105500	886200	72.46986389
105600	886200	68.74723816
105700	886200	60.96725082
105800	886200	53.5333252
105900	886200	48.35322571
106000	886200	43.78456497
106100	886200	38.11959839
106200	886200	31.06551361
106300	886200	24.3978157
106400	886200	20.18889236
106500	886200	17.45867729
106600	886200	14.84742641
106700	886200	14.5302
106800	886200	17.35858345
106900	886200	21.06052399
107000	886200	25.11688805
107100	886200	30.6049881
107200	886200	36.9197464
107300	886200	41.01993179
107400	886200	40.77314377
107500	886200	38.4901123
107600	886200	36.71669769
107700	886200	33.34804153
107800	886200	25.76813507
107900	886200	16.49484444
108000	886200	10.84267235
108100	886200	10.36992455
108200	886200	11.94614029
108300	886200	12.73740959
108400	886200	12.99593067
108500	886200	13.95369911
108600	886200	15.47631931
108700	886200	16.55344582
108800	886200	16.86395454
108900	886200	16.75264168
109000	886200	16.50083733
109100	886200	16.14550018
109200	886200	15.72136593
109300	886200	15.22197151
109400	886200	14.95814705
109500	886200	15.09118271
109600	886200	14.96665764
109700	886200	14.56334019
109800	886200	14.64558315
109900	886200	14.69942093
110000	886200	13.81981659
110100	886200	12.66791916
110200	886200	12.16595078
110300	886200	11.98125648
110400	886200	11.85646534
110500	886200	12.32089329
110600	886200	13.22965527
110700	886200	14.25497341
110800	886200	15.9272356
110900	886200	18.20192528
111000	886200	20.35434723
111100	886200	22.34428215
111200	886200	24.44044876
111300	886200	26.54812622
111400	886200	27.99625397
111500	886200	28.12672615
111600	886200	27.20453072
111700	886200	25.70562744
111800	886200	23.59395599
111900	886200	20.98116875
112000	886200	18.96397209
112100	886200	18.36910629
112200	886200	17.21883965
112300	886200	13.10431194
112400	886200	6.701676846
112500	886200	-0.952042162
112600	886200	-9.655977249
112700	886200	-17.85398483
112800	886200	-23.81778336
112900	886200	-26.83098793
113000	886200	-27.6509037
113100	886200	-27.76376343
113200	886200	-27.31629372
113300	886200	-27.10343361
113400	886200	-28.4265728
113500	886200	-29.57766342
113600	886200	-28.20881081
113700	886200	-24.7219696
113800	886200	-20.48274422
113900	886200	-16.29330826
114000	886200	-12.8599987
73900	886300	219.4019775
74000	886300	230.786972
74100	886300	244.6925049
74200	886300	257.2670898
74300	886300	263.8246155
74400	886300	259.8138733
74500	886300	247.8589325
74600	886300	240.3008728
74700	886300	245.2639008
74800	886300	253.5444031
74900	886300	250.4839478
75000	886300	233.8960724
75100	886300	211.592514
75200	886300	186.3867035
75300	886300	153.5800018
75400	886300	111.8554764
75500	886300	68.83182526
75600	886300	36.21598053
75700	886300	22.65653038
75800	886300	27.90275383
75900	886300	44.40800476
76000	886300	64.50383759
76100	886300	84.00931549
76200	886300	100.6554031
76300	886300	112.8311157
76400	886300	120.4163055
76500	886300	124.7827759
76600	886300	127.7491074
76700	886300	131.0459442
76800	886300	136.5135803
76900	886300	145.0431976
77000	886300	155.0958557
77100	886300	162.3429108
77200	886300	161.8825989
77300	886300	153.3309479
77400	886300	143.0439453
77500	886300	138.93367
77600	886300	142.5256348
77700	886300	149.872467
77800	886300	158.9401093
77900	886300	170.355484
78000	886300	182.7638245
78100	886300	192.0099945
78200	886300	194.9747009
78300	886300	191.8604126
78400	886300	184.9235992
78500	886300	176.9754028
78600	886300	171.2657471
78700	886300	170.1495972
78800	886300	172.9832916
78900	886300	175.8500824
79000	886300	174.1195831
79100	886300	166.4392242
79200	886300	155.8923492
79300	886300	146.499054
79400	886300	139.775238
79500	886300	136.1760559
79600	886300	137.3943939
79700	886300	142.9560089
79800	886300	147.9069214
79900	886300	146.6511841
80000	886300	137.9019775
80100	886300	125.3539581
80200	886300	114.347229
80300	886300	108.4276352
80400	886300	106.9198532
80500	886300	106.0194778
80600	886300	102.1236038
80700	886300	95.34146118
80800	886300	89.57444
80900	886300	88.48167419
81000	886300	92.27792358
81100	886300	97.88843536
81200	886300	101.6063385
81300	886300	101.7418213
81400	886300	99.4099884
81500	886300	96.92799377
81600	886300	95.52729797
81700	886300	94.68526459
81800	886300	93.55892944
81900	886300	92.36400604
82000	886300	92.12612152
82100	886300	93.5473175
82200	886300	96.35527802
82300	886300	99.98081207
82400	886300	104.2862778
82500	886300	109.3561401
82600	886300	114.9816208
82700	886300	120.5030212
82800	886300	126.3672714
82900	886300	131.7989655
83000	886300	135.3478699
83100	886300	136.5712433
83200	886300	135.8574066
83300	886300	133.9096527
83400	886300	131.480896
83500	886300	129.2070923
83600	886300	127.3605957
83700	886300	125.5541153
83800	886300	122.629776
83900	886300	117.1248322
84000	886300	108.7103729
84100	886300	100.1143951
84200	886300	94.95894623
84300	886300	92.52436829
84400	886300	92.70288849
84500	886300	94.23126221
84600	886300	96.45411682
84700	886300	98.11270905
84800	886300	98.00849152
84900	886300	96.5835495
85000	886300	96.00735474
85100	886300	98.65705109
85200	886300	104.8564148
85300	886300	112.6890564
85400	886300	118.263092
85500	886300	118.4761276
85600	886300	115.674057
85700	886300	113.6683044
85800	886300	112.0697861
85900	886300	109.8491974
86000	886300	107.6759872
86100	886300	105.8534851
86200	886300	104.2103271
86300	886300	103.0712204
86400	886300	103.010994
86500	886300	103.7337418
86600	886300	104.346283
86700	886300	104.626503
86800	886300	104.8817673
86900	886300	105.1031876
87000	886300	105.1627426
87100	886300	105.2226639
87200	886300	105.2599564
87300	886300	104.9362259
87400	886300	104.0653
87500	886300	102.8868103
87600	886300	101.9609299
87700	886300	101.5496521
87800	886300	101.0898972
87900	886300	99.5486908
88000	886300	96.57203674
88100	886300	92.70811462
88200	886300	88.29944611
88300	886300	83.58970642
88400	886300	79.46316528
88500	886300	76.60173035
88600	886300	74.73112488
88700	886300	72.95960236
88800	886300	71.09931183
88900	886300	68.90478516
89000	886300	64.97685242
89100	886300	59.28178024
89200	886300	52.30109406
89300	886300	44.15825653
89400	886300	37.97871017
89500	886300	37.30277252
89600	886300	40.0791626
89700	886300	41.64407349
89800	886300	41.66352844
89900	886300	43.42418671
90000	886300	48.07955933
90100	886300	52.56657028
90200	886300	54.37433243
90300	886300	54.69583511
90400	886300	55.30108643
90500	886300	56.36906433
90600	886300	57.50653076
90700	886300	58.16825104
90800	886300	57.80888367
90900	886300	57.36227798
91000	886300	57.10031128
91100	886300	54.47059631
91200	886300	49.32244492
91300	886300	47.00131607
91400	886300	50.94927979
91500	886300	57.53658676
91600	886300	62.47396851
91700	886300	64.55322266
91800	886300	63.51189041
91900	886300	60.92686081
92000	886300	59.03508377
92100	886300	58.5524292
92200	886300	60.20927811
92300	886300	64.89886475
92400	886300	71.55557251
92500	886300	77.7365036
92600	886300	82.4743576
92700	886300	88.05857849
92800	886300	96.26251984
92900	886300	104.7323532
93000	886300	111.8099136
93100	886300	118.7701645
93200	886300	124.7208405
93300	886300	123.5726242
93400	886300	109.9673386
93500	886300	87.60551453
93600	886300	65.61693573
93700	886300	49.3871727
93800	886300	40.12646103
93900	886300	38.61679077
94000	886300	43.18492126
94100	886300	48.77703094
94200	886300	51.54722977
94300	886300	49.96829224
94400	886300	43.20272446
94500	886300	31.1074791
94600	886300	14.51819611
94700	886300	-5.482560635
94800	886300	-24.29088402
94900	886300	-32.61449051
95000	886300	-26.28050613
95100	886300	-11.90774155
95200	886300	1.981651425
95300	886300	13.19919968
95400	886300	22.55373955
95500	886300	30.39473724
95600	886300	38.10952377
95700	886300	47.10802078
95800	886300	56.13894272
95900	886300	61.72222519
96000	886300	63.5854454
96100	886300	65.22920227
96200	886300	65.30704498
96300	886300	59.8362236
96400	886300	52.31602097
96500	886300	48.91044617
96600	886300	46.69973373
96700	886300	37.56181335
96800	886300	22.39692688
96900	886300	10.55768967
97000	886300	8.380174637
97100	886300	14.45332432
97200	886300	22.87488174
97300	886300	29.17263412
97400	886300	33.4331398
97500	886300	38.75042725
97600	886300	46.16553116
97700	886300	53.84821701
97800	886300	61.47544861
97900	886300	68.69615173
98000	886300	73.01166534
98100	886300	73.66996002
98200	886300	72.34869385
98300	886300	69.87607574
98400	886300	64.09322357
98500	886300	49.06353378
98600	886300	21.9648571
98700	886300	-6.925509453
98800	886300	-29.52927017
98900	886300	-45.22957611
99000	886300	-44.21611786
99100	886300	-24.99488831
99200	886300	-1.780386209
99300	886300	14.10376835
99400	886300	21.07495689
99500	886300	22.45639038
99600	886300	22.88245773
99700	886300	25.85974121
99800	886300	28.16474342
99900	886300	28.42851639
100000	886300	29.07119751
100100	886300	30.49907494
100200	886300	32.3169632
100300	886300	34.1590271
100400	886300	35.75124359
100500	886300	36.87861252
100600	886300	37.60678101
100700	886300	38.17915344
100800	886300	38.65011215
100900	886300	38.92425156
101000	886300	38.95209885
101100	886300	38.84265137
101200	886300	38.73619461
101300	886300	38.67760849
101400	886300	38.64416504
101500	886300	38.3651619
101600	886300	37.53624725
101700	886300	36.21429443
101800	886300	34.78939438
101900	886300	33.39400864
102000	886300	31.99517441
102100	886300	31.89847565
102200	886300	34.65349579
102300	886300	38.73026276
102400	886300	41.03963089
102500	886300	40.87665939
102600	886300	39.61951065
102700	886300	38.46085358
102800	886300	37.70679092
102900	886300	37.23620224
103000	886300	37.02910995
103100	886300	37.32498169
103200	886300	38.38468552
103300	886300	40.3777504
103400	886300	43.36680222
103500	886300	47.01680374
103600	886300	50.58113098
103700	886300	53.35024643
103800	886300	54.81641006
103900	886300	55.01821518
104000	886300	55.19010162
104100	886300	56.24726486
104200	886300	56.95837402
104300	886300	55.81234741
104400	886300	53.09237289
104500	886300	49.86221313
104600	886300	46.89050674
104700	886300	45.18657684
104800	886300	45.76785278
104900	886300	48.78236008
105000	886300	54.04486847
105100	886300	61.27829361
105200	886300	69.23480988
105300	886300	76.30394745
105400	886300	80.94345856
105500	886300	80.98116302
105600	886300	75.67359924
105700	886300	67.91053772
105800	886300	61.87649536
105900	886300	58.89858246
106000	886300	56.56348801
106100	886300	52.20669556
106200	886300	45.32549667
106300	886300	38.17989731
106400	886300	34.19800949
106500	886300	33.45085907
106600	886300	34.1434021
106700	886300	36.48880768
106800	886300	40.15040207
106900	886300	43.55244446
107000	886300	46.84365463
107100	886300	50.62650681
107200	886300	53.82435226
107300	886300	54.29287338
107400	886300	51.63130188
107500	886300	49.20293427
107600	886300	49.41358948
107700	886300	48.47316742
107800	886300	41.7638855
107900	886300	31.71449661
108000	886300	24.53551483
108100	886300	22.02780914
108200	886300	21.23690987
108300	886300	19.91720772
108400	886300	18.54042435
108500	886300	18.1815033
108600	886300	18.77576828
108700	886300	19.41726685
108800	886300	19.59648323
108900	886300	19.51022911
109000	886300	19.32464981
109100	886300	19.10036087
109200	886300	19.03134155
109300	886300	19.1036396
109400	886300	19.43472862
109500	886300	19.91646767
109600	886300	19.5696907
109700	886300	18.41618729
109800	886300	17.83528709
109900	886300	17.91319275
110000	886300	17.44991493
110100	886300	16.27141571
110200	886300	15.07081032
110300	886300	13.83785534
110400	886300	12.45188141
110500	886300	11.58290768
110600	886300	11.48697376
110700	886300	11.87033081
110800	886300	12.80156422
110900	886300	14.14722729
111000	886300	15.43706131
111100	886300	16.67967224
111200	886300	18.26709938
111300	886300	20.29250908
111400	886300	22.47694778
111500	886300	24.48608971
111600	886300	25.96733665
111700	886300	26.44242668
111800	886300	25.69310951
111900	886300	23.95792007
112000	886300	21.80197334
112100	886300	20.06876373
112200	886300	18.16692352
112300	886300	14.63545322
112400	886300	9.516449928
112500	886300	2.627815008
112600	886300	-6.223350525
112700	886300	-14.89282036
112800	886300	-21.25917053
112900	886300	-25.17202187
113000	886300	-26.88078117
113100	886300	-26.6976738
113200	886300	-25.00359154
113300	886300	-22.94456863
113400	886300	-22.52490044
113500	886300	-23.29269981
113600	886300	-23.31878281
113700	886300	-22.3595047
113800	886300	-20.73004341
113900	886300	-18.55624199
114000	886300	-16.39538765
63400	886400	24.2377739
63500	886400	21.1201973
63600	886400	21.52892685
63700	886400	23.36977768
63800	886400	25.36038208
63900	886400	27.31756783
64000	886400	29.18665123
64100	886400	30.70916367
64200	886400	31.7632103
64300	886400	32.47196198
64400	886400	32.95792007
64500	886400	33.18268204
64600	886400	33.0622673
64700	886400	32.56960297
64800	886400	31.84918022
64900	886400	31.1910038
65000	886400	30.85739136
65100	886400	30.95220375
65200	886400	31.3208313
65300	886400	31.6025219
65400	886400	31.25542259
65500	886400	29.92130852
65600	886400	27.9686451
65700	886400	26.15831375
65800	886400	24.9012661
65900	886400	23.99403
66000	886400	23.1026516
66100	886400	22.3998642
66200	886400	22.14615631
66300	886400	22.3378315
66400	886400	22.63872147
66500	886400	22.56067276
66600	886400	21.7578907
66700	886400	20.09395981
66800	886400	17.97919273
66900	886400	16.3705368
67000	886400	15.81523132
67100	886400	15.57502556
67200	886400	14.08951283
67300	886400	10.64963245
67400	886400	6.156633854
67500	886400	2.567457438
67600	886400	1.529225826
67700	886400	3.336325169
67800	886400	7.169320107
67900	886400	11.58632278
68000	886400	15.39387321
68100	886400	18.30827904
68200	886400	20.38014984
68300	886400	21.34165382
68400	886400	21.24807739
68500	886400	21.83813095
68600	886400	25.09382057
68700	886400	30.83420563
68800	886400	37.33237076
68900	886400	43.40585709
69000	886400	48.69830322
69100	886400	52.33280563
69200	886400	53.08713531
69300	886400	50.83923721
69400	886400	47.30383301
69500	886400	45.17341995
69600	886400	45.90496826
69700	886400	47.99900818
69800	886400	48.31633759
69900	886400	45.16048813
70000	886400	39.91184616
70100	886400	35.37617111
70200	886400	33.22402191
70300	886400	33.39672089
70400	886400	35.11769104
70500	886400	37.19772339
70600	886400	38.23035812
70700	886400	37.58670425
70800	886400	35.93611526
70900	886400	34.57865143
71000	886400	34.7124939
71100	886400	37.84119797
71200	886400	44.58394623
71300	886400	52.32361984
71400	886400	55.90227127
71500	886400	54.16737747
71600	886400	51.59998703
71700	886400	52.79221344
71800	886400	58.45251846
71900	886400	67.51506042
72000	886400	79.43242645
72100	886400	91.28726959
72200	886400	97.51065063
72300	886400	94.57467651
72400	886400	84.27090454
72500	886400	71.76838684
72600	886400	61.3736763
72700	886400	55.55354691
72800	886400	55.1603775
72900	886400	58.46190262
73000	886400	62.57169342
73100	886400	67.7074585
73200	886400	76.85366058
73300	886400	92.32255554
73400	886400	114.5142822
73500	886400	140.8178253
73600	886400	165.7459869
73700	886400	183.8385925
73800	886400	194.8423309
73900	886400	203.7071228
74000	886400	215.140213
74100	886400	230.4197388
74200	886400	247.5239105
74300	886400	261.0250244
74400	886400	263.447876
74500	886400	253.0397034
74600	886400	239.2391968
74700	886400	235.2632904
74800	886400	242.5759888
74900	886400	249.2673035
75000	886400	245.8965759
75100	886400	233.6518402
75200	886400	216.355072
75300	886400	194.2640686
75400	886400	166.0301666
75500	886400	132.0744019
75600	886400	97.4380722
75700	886400	71.32237244
75800	886400	60.97116089
75900	886400	65.85995483
76000	886400	79.69763184
76100	886400	96.2897644
76200	886400	111.6848297
76300	886400	123.3979187
76400	886400	130.302948
76500	886400	133.0200348
76600	886400	133.4713135
76700	886400	134.0433807
76800	886400	136.6924591
76900	886400	142.0851898
77000	886400	149.2849884
77100	886400	156.1235504
77200	886400	159.0549316
77300	886400	154.60849
77400	886400	143.8678894
77500	886400	133.383606
77600	886400	129.046402
77700	886400	130.9390564
77800	886400	136.7431183
77900	886400	146.5102386
78000	886400	160.3308716
78100	886400	175.0961761
78200	886400	185.8857574
78300	886400	189.3530731
78400	886400	185.5301819
78500	886400	177.4329071
78600	886400	169.6931458
78700	886400	166.2594757
78800	886400	167.2911987
78900	886400	169.0047302
79000	886400	166.9647522
79100	886400	159.5825806
79200	886400	149.1447754
79300	886400	139.0313721
79400	886400	130.7108307
79500	886400	124.8942566
79600	886400	123.8818283
79700	886400	129.1506958
79800	886400	137.1108398
79900	886400	141.1100922
80000	886400	137.3417053
80100	886400	127.3843155
80200	886400	116.1375732
80300	886400	108.1020432
80400	886400	104.8383102
80500	886400	104.1475906
80600	886400	102.1090012
80700	886400	96.6121521
80800	886400	89.73570251
80900	886400	85.94933319
81000	886400	87.63188171
81100	886400	93.20907593
81200	886400	98.84105682
81300	886400	101.4782257
81400	886400	100.6057663
81500	886400	97.86854553
81600	886400	95.18402863
81700	886400	93.25364685
81800	886400	91.76125336
81900	886400	90.54290771
82000	886400	90.14302063
82100	886400	91.23034668
82200	886400	93.81169891
82300	886400	97.16326904
82400	886400	100.7138138
82500	886400	104.6019897
82600	886400	109.8122253
82700	886400	115.2842484
82800	886400	121.0476913
82900	886400	126.7053757
83000	886400	131.4775696
83100	886400	134.8567352
83200	886400	136.7616425
83300	886400	137.4622955
83400	886400	137.4933624
83500	886400	137.4921875
83600	886400	137.8540955
83700	886400	138.2276611
83800	886400	137.089386
83900	886400	131.9945221
84000	886400	121.7030182
84100	886400	111.3812561
84200	886400	102.2715988
84300	886400	96.67953491
84400	886400	95.0334549
84500	886400	95.98062897
84600	886400	98.9070816
84700	886400	102.4097061
84800	886400	104.1833191
84900	886400	103.5678711
85000	886400	102.2573624
85100	886400	103.1600418
85200	886400	107.5039673
85300	886400	113.8392334
85400	886400	118.371994
85500	886400	117.555687
85600	886400	113.3247375
85700	886400	110.2501221
85800	886400	108.8872757
85900	886400	107.6717834
86000	886400	106.4774399
86100	886400	105.4306183
86200	886400	104.1622772
86300	886400	102.6146393
86400	886400	101.5603409
86500	886400	101.6762161
86600	886400	102.4998169
86700	886400	103.4359741
86800	886400	104.3529358
86900	886400	104.7666473
87000	886400	104.4495544
87100	886400	103.9526215
87200	886400	103.7219467
87300	886400	103.5519409
87400	886400	103.0074921
87500	886400	102.1757278
87600	886400	101.5072403
87700	886400	101.1037598
87800	886400	100.4976196
87900	886400	98.96583557
88000	886400	96.20905304
88100	886400	92.48493195
88200	886400	87.98635864
88300	886400	83.07987976
88400	886400	78.79722595
88500	886400	75.81785583
88600	886400	73.68416595
88700	886400	71.88021851
88800	886400	70.63693237
88900	886400	69.68058777
89000	886400	67.28205109
89100	886400	62.23410416
89200	886400	54.63790894
89300	886400	44.99876022
89400	886400	35.92565918
89500	886400	30.89012527
89600	886400	29.31711197
89700	886400	27.84281349
89800	886400	25.81590652
89900	886400	25.89395714
90000	886400	30.45899773
90100	886400	37.7621727
90200	886400	43.10521698
90300	886400	45.63523483
90400	886400	47.68531036
90500	886400	49.87799835
90600	886400	52.04229736
90700	886400	54.35988235
90800	886400	56.38753128
90900	886400	57.49725342
91000	886400	56.73709106
91100	886400	51.55190277
91200	886400	42.98252869
91300	886400	38.71175385
91400	886400	43.2442131
91500	886400	51.45072556
91600	886400	56.80832672
91700	886400	59.35135269
91800	886400	60.83440399
91900	886400	60.95207596
92000	886400	59.81830978
92100	886400	58.2963295
92200	886400	58.71987915
92300	886400	62.88230515
92400	886400	69.45118713
92500	886400	76.16994476
92600	886400	81.87754059
92700	886400	86.83848572
92800	886400	92.38024902
92900	886400	98.08601379
93000	886400	103.3724594
93100	886400	111.2432098
93200	886400	123.4404449
93300	886400	132.7549438
93400	886400	128.8728638
93500	886400	111.0701599
93600	886400	88.47476959
93700	886400	68.75383759
93800	886400	53.68973923
93900	886400	45.00873566
94000	886400	44.39777374
94100	886400	49.34302902
94200	886400	55.40626907
94300	886400	59.93592072
94400	886400	61.3956604
94500	886400	58.671772
94600	886400	50.38405228
94700	886400	35.25686646
94800	886400	15.65015697
94900	886400	0.128462464
95000	886400	-3.543867588
95100	886400	2.324682951
95200	886400	10.59082699
95300	886400	18.09630966
95400	886400	24.5981884
95500	886400	30.56753731
95600	886400	37.71417236
95700	886400	47.04037094
95800	886400	56.32961655
95900	886400	62.03451538
96000	886400	66.23578644
96100	886400	75.45232391
96200	886400	86.93186188
96300	886400	90.01066589
96400	886400	84.86976624
96500	886400	80.64196014
96600	886400	76.67338562
96700	886400	63.16798782
96800	886400	40.99532318
96900	886400	23.69397736
97000	886400	20.40283012
97100	886400	28.23826599
97200	886400	38.33392715
97300	886400	45.39640045
97400	886400	50.47480011
97500	886400	57.13615417
97600	886400	66.56053162
97700	886400	76.35890961
97800	886400	83.75465393
97900	886400	87.97142792
98000	886400	88.68180084
98100	886400	87.16413879
98200	886400	85.72992706
98300	886400	85.54042053
98400	886400	86.83720398
98500	886400	85.7090683
98600	886400	76.24898529
98700	886400	58.14604568
98800	886400	30.00518036
98900	886400	-10.36734581
99000	886400	-44.90475464
99100	886400	-51.293396
99200	886400	-35.93795013
99300	886400	-17.7667675
99400	886400	-5.81254673
99500	886400	-1.736827135
99600	886400	-1.468651175
99700	886400	5.107681751
99800	886400	15.30881691
99900	886400	18.85167694
100000	886400	19.32813454
100100	886400	21.31373405
100200	886400	24.26032829
100300	886400	27.70303345
100400	886400	30.90947342
100500	886400	33.308815
100600	886400	34.9146347
100700	886400	36.09024048
100800	886400	36.98365021
100900	886400	37.55602264
101000	886400	37.74636459
101100	886400	37.60673904
101200	886400	37.41424942
101300	886400	37.35018539
101400	886400	37.37023163
101500	886400	37.23402786
101600	886400	36.46296692
101700	886400	35.03185654
101800	886400	33.84712982
101900	886400	33.39430237
102000	886400	33.04628372
102100	886400	33.02116013
102200	886400	34.56677628
102300	886400	37.15788651
102400	886400	38.8236351
102500	886400	39.08592606
102600	886400	38.78782272
102700	886400	38.48006439
102800	886400	38.24953842
102900	886400	38.01874161
103000	886400	37.8718605
103100	886400	38.2224884
103200	886400	39.40655899
103300	886400	41.44519043
103400	886400	44.34208298
103500	886400	47.9794693
103600	886400	51.67924881
103700	886400	54.57071686
103800	886400	55.85173798
103900	886400	55.31454849
104000	886400	54.65504837
104100	886400	55.93208694
104200	886400	58.5106926
104300	886400	60.70837021
104400	886400	62.6022644
104500	886400	64.2450943
104600	886400	64.51472473
104700	886400	63.59724426
104800	886400	63.28139877
104900	886400	64.60385132
105000	886400	67.45752716
105100	886400	71.40877533
105200	886400	75.92455292
105300	886400	80.29833984
105400	886400	82.76184082
105500	886400	80.75989532
105600	886400	74.47213745
105700	886400	67.51866913
105800	886400	62.90220261
105900	886400	60.8130455
106000	886400	59.18518448
106100	886400	55.96874619
106200	886400	50.98111725
106300	886400	45.99539566
106400	886400	43.64848328
106500	886400	44.38173676
106600	886400	46.79504395
106700	886400	50.78472137
106800	886400	55.80758667
106900	886400	60.12718582
107000	886400	63.85189056
107100	886400	67.3635025
107200	886400	68.90169525
107300	886400	66.58703613
107400	886400	61.5810585
107500	886400	58.06840515
107600	886400	58.73840332
107700	886400	60.18806076
107800	886400	56.66822433
107900	886400	48.62823105
108000	886400	41.60917282
108100	886400	37.46299362
108200	886400	33.82837677
108300	886400	29.90685654
108400	886400	26.78209305
108500	886400	25.05300331
108600	886400	24.36574173
108700	886400	24.02631569
108800	886400	23.67326164
108900	886400	23.3623848
109000	886400	22.97941208
109100	886400	22.4451561
109200	886400	22.06766129
109300	886400	22.08383751
109400	886400	22.74197769
109500	886400	23.85719109
109600	886400	24.03090858
109700	886400	22.80420303
109800	886400	21.72014999
109900	886400	21.58799934
110000	886400	21.41681099
110100	886400	20.51619339
110200	886400	19.19305801
110300	886400	17.52931023
110400	886400	15.52678585
110500	886400	13.78900146
110600	886400	12.84647465
110700	886400	12.69151592
110800	886400	13.12602234
110900	886400	13.65597439
111000	886400	13.86909199
111100	886400	14.11251736
111200	886400	14.92433548
111300	886400	16.43452644
111400	886400	18.47395134
111500	886400	20.84546471
111600	886400	23.34802437
111700	886400	25.29402542
111800	886400	26.10626793
111900	886400	26.06626129
112000	886400	25.35804939
112100	886400	23.62069321
112200	886400	20.27669716
112300	886400	15.04185867
112400	886400	8.722093582
112500	886400	1.471850753
112600	886400	-6.934173107
112700	886400	-14.32096386
112800	886400	-19.27968788
112900	886400	-22.87685966
113000	886400	-25.31323814
113100	886400	-26.0212059
113200	886400	-25.161623
113300	886400	-23.62859154
113400	886400	-22.79952621
113500	886400	-22.78785896
113600	886400	-22.81352425
113700	886400	-22.94634438
113800	886400	-22.73374939
113900	886400	-21.55669212
114000	886400	-19.83706093
58900	886500	22.87157631
59000	886500	18.9160862
59100	886500	13.14600277
59200	886500	7.160443306
59300	886500	3.505724907
59400	886500	3.370241642
59500	886500	6.068853855
59600	886500	10.30077934
59700	886500	15.03064346
59800	886500	19.5242424
59900	886500	23.32380676
60000	886500	26.29310799
60100	886500	28.66769409
60200	886500	30.84501457
60300	886500	33.06007767
60400	886500	35.17288589
60500	886500	36.88018799
60600	886500	38.08192444
60700	886500	39.01970291
60800	886500	40.03853607
60900	886500	41.22925949
61000	886500	42.38037491
61100	886500	43.35839081
61200	886500	44.35578918
61300	886500	45.74266434
61400	886500	47.6178093
61500	886500	49.6267395
61600	886500	51.2882309
61700	886500	52.39385223
61800	886500	53.11175537
61900	886500	53.53490829
62000	886500	53.48885727
62100	886500	52.93857956
62200	886500	52.41770935
62300	886500	52.63481522
62400	886500	53.67760849
62500	886500	54.79960251
62600	886500	56.21660995
62700	886500	58.47460175
62800	886500	60.59370804
62900	886500	61.02128601
63000	886500	59.97130966
63100	886500	58.16543579
63200	886500	54.12090683
63300	886500	46.3020401
63400	886500	36.61593246
63500	886500	29.19969368
63600	886500	25.72320175
63700	886500	24.71463203
63800	886500	24.64471245
63900	886500	25.18650436
64000	886500	26.20074272
64100	886500	27.29828835
64200	886500	28.24859619
64300	886500	29.11391449
64400	886500	29.9630127
64500	886500	30.68625069
64600	886500	31.08387947
64700	886500	31.03555679
64800	886500	30.5497036
64900	886500	29.87414742
65000	886500	29.36611366
65100	886500	29.21912384
65200	886500	29.47281075
65300	886500	29.93293953
65400	886500	30.16514587
65500	886500	29.6352005
65600	886500	28.21674156
65700	886500	26.45283508
65800	886500	24.95289803
65900	886500	23.79782867
66000	886500	22.73085213
66100	886500	21.69904709
66200	886500	21.16581917
66300	886500	21.44899559
66400	886500	22.38447762
66500	886500	23.43055153
66600	886500	23.74050713
66700	886500	22.72828865
66800	886500	20.40319824
66900	886500	17.6992321
67000	886500	15.89131546
67100	886500	15.12084675
67200	886500	14.03835583
67300	886500	11.14972019
67400	886500	6.581653595
67500	886500	2.04553628
67600	886500	-0.369757503
67700	886500	0.155724645
67800	886500	2.88820982
67900	886500	6.773751736
68000	886500	11.04236221
68100	886500	15.44422817
68200	886500	19.76394081
68300	886500	22.95327377
68400	886500	23.88998032
68500	886500	23.26490593
68600	886500	23.83976555
68700	886500	27.52865982
68800	886500	33.70357895
68900	886500	40.84892273
69000	886500	47.84254837
69100	886500	53.42870712
69200	886500	56.34441757
69300	886500	56.34120178
69400	886500	54.47792053
69500	886500	52.47083664
69600	886500	51.92770386
69700	886500	53.12103271
69800	886500	54.42412567
69900	886500	53.67943573
70000	886500	50.35026169
70100	886500	45.93456268
70200	886500	42.41098022
70300	886500	40.60436249
70400	886500	40.18966675
70500	886500	40.43556213
70600	886500	40.37953949
70700	886500	39.10098648
70800	886500	36.32963562
70900	886500	32.72270584
71000	886500	29.40140533
71100	886500	27.89657211
71200	886500	30.22079277
71300	886500	36.34067154
71400	886500	42.89849091
71500	886500	46.42316437
71600	886500	47.37746048
71700	886500	48.34902191
71800	886500	50.96297073
71900	886500	56.49743652
72000	886500	67.00249481
72100	886500	83.30331421
72200	886500	100.2111816
72300	886500	110.1576843
72400	886500	109.9114075
72500	886500	101.5408096
72600	886500	89.86531067
72700	886500	79.60921478
72800	886500	73.93497467
72900	886500	73.05919647
73000	886500	74.75009918
73100	886500	76.55592346
73200	886500	79.11378479
73300	886500	85.61624908
73400	886500	99.03616333
73500	886500	120.1864853
73600	886500	145.6210785
73700	886500	169.4687042
73800	886500	187.7088623
73900	886500	201.0346069
74000	886500	213.0868683
74100	886500	227.060257
74200	886500	243.9536896
74300	886500	260.3455811
74400	886500	268.9408569
74500	886500	264.3033447
74600	886500	250.6597443
74700	886500	239.8402252
74800	886500	239.5389099
74900	886500	245.7921295
75000	886500	248.7080536
75100	886500	242.2579803
75200	886500	227.0261078
75300	886500	207.3880615
75400	886500	187.2772217
75500	886500	165.5572052
75600	886500	139.3261108
75700	886500	113.0755844
75800	886500	96.21186829
75900	886500	92.6321106
76000	886500	98.73672485
76100	886500	109.2410583
76200	886500	120.9003143
76300	886500	131.5362244
76400	886500	139.0327759
76500	886500	142.3442383
76600	886500	142.2768555
76700	886500	141.1447449
76800	886500	141.5272369
76900	886500	144.4510345
77000	886500	148.9341888
77100	886500	153.6064148
77200	886500	157.1120758
77300	886500	156.5791626
77400	886500	149.271225
77500	886500	136.9533844
77600	886500	125.4020767
77700	886500	119.0322647
77800	886500	118.8226089
77900	886500	124.4945755
78000	886500	135.6665649
78100	886500	150.6897125
78200	886500	165.9813232
78300	886500	177.1467285
78400	886500	180.9344025
78500	886500	177.3028259
78600	886500	170.060257
78700	886500	164.714859
78800	886500	163.8811493
78900	886500	164.7026825
79000	886500	162.7122955
79100	886500	156.1997833
79200	886500	146.8378448
79300	886500	137.2664032
79400	886500	128.6883392
79500	886500	121.9313889
79600	886500	119.1163101
79700	886500	122.3356552
79800	886500	130.2859955
79900	886500	137.3243408
80000	886500	138.3214722
80100	886500	132.4529114
80200	886500	122.9235001
80300	886500	114.0785599
80400	886500	108.8165436
80500	886500	107.2554092
80600	886500	106.5123825
80700	886500	102.9292297
80800	886500	95.85028076
80900	886500	89.02550507
81000	886500	86.88665771
81100	886500	90.14964294
81200	886500	95.70120239
81300	886500	99.73704529
81400	886500	100.5441208
81500	886500	98.71756744
81600	886500	95.82266998
81700	886500	92.96579742
81800	886500	90.48023224
81900	886500	88.55374908
82000	886500	87.69921875
82100	886500	88.53178406
82200	886500	91.08166504
82300	886500	94.58387756
82400	886500	98.00991821
82500	886500	101.1338348
82600	886500	105.2015152
82700	886500	109.8917694
82800	886500	115.0815506
82900	886500	120.5373535
83000	886500	125.8154297
83100	886500	130.4636993
83200	886500	134.1864471
83300	886500	136.960968
83400	886500	139.1110077
83500	886500	141.2350769
83600	886500	143.8657074
83700	886500	146.8120117
83800	886500	148.3305206
83900	886500	144.8423767
84000	886500	133.8722534
84100	886500	122.2522812
84200	886500	110.4907913
84300	886500	101.1496506
84400	886500	96.13689423
84500	886500	95.53233337
84600	886500	99.04774475
84700	886500	104.6581497
84800	886500	108.9714355
84900	886500	109.9856186
85000	886500	108.6024704
85100	886500	107.5193787
85200	886500	108.517807
85300	886500	111.5552597
85400	886500	114.6648254
85500	886500	114.2202148
85600	886500	109.8911972
85700	886500	105.8486328
85800	886500	104.1671371
85900	886500	103.537674
86000	886500	103.2179413
86100	886500	103.1803284
86200	886500	102.886261
86300	886500	101.9002991
86400	886500	100.6660538
86500	886500	100.1277008
86600	886500	100.4675522
86700	886500	101.3321381
86800	886500	102.5623932
86900	886500	103.4880371
87000	886500	103.3897858
87100	886500	102.5421295
87200	886500	101.5346756
87300	886500	100.6065216
87400	886500	99.76663971
87500	886500	99.16998291
87600	886500	99.04077148
87700	886500	99.1244812
87800	886500	98.86399078
87900	886500	97.70560455
88000	886500	95.43002319
88100	886500	92.31191254
88200	886500	88.39751434
88300	886500	83.77909851
88400	886500	79.32598877
88500	886500	75.45727539
88600	886500	71.69163513
88700	886500	68.04595947
88800	886500	65.79058075
88900	886500	65.77937317
89000	886500	66.25196838
89100	886500	64.56816101
89200	886500	59.57054138
89300	886500	51.45534515
89400	886500	42.4290657
89500	886500	35.27381516
89600	886500	30.51672173
89700	886500	26.79108238
89800	886500	22.51459503
89900	886500	18.38895226
90000	886500	18.43031693
90100	886500	24.22669411
90200	886500	31.32963371
90300	886500	36.31541061
90400	886500	40.30724335
90500	886500	44.08820343
90600	886500	47.31251526
90700	886500	50.61143112
90800	886500	54.17921448
90900	886500	56.83369827
91000	886500	56.28476334
91100	886500	48.92382813
91200	886500	36.13459396
91300	886500	27.62485886
91400	886500	29.87859726
91500	886500	38.32872772
91600	886500	45.220047
91700	886500	49.0333519
91800	886500	52.59320831
91900	886500	56.34869003
92000	886500	58.43751907
92100	886500	58.46787262
92200	886500	58.92440033
92300	886500	62.30234146
92400	886500	68.04019165
92500	886500	74.65750122
92600	886500	81.56228638
92700	886500	87.70278931
92800	886500	91.70613861
92900	886500	93.58156586
93000	886500	95.1245575
93100	886500	101.3563538
93200	886500	116.7244034
93300	886500	135.5098724
93400	886500	143.183075
93500	886500	133.3454895
93600	886500	114.47052
93700	886500	95.70435333
93800	886500	78.38402557
93900	886500	62.73018646
94000	886500	52.52230835
94100	886500	50.67324066
94200	886500	55.51497269
94300	886500	63.56228256
94400	886500	72.04488373
94500	886500	78.50574493
94600	886500	80.28837585
94700	886500	74.5098877
94800	886500	61.13341904
94900	886500	45.23386002
95000	886500	33.53461838
95100	886500	28.49365616
95200	886500	27.34882736
95300	886500	27.28869438
95400	886500	28.00629234
95500	886500	30.58999825
95600	886500	36.71355438
95700	886500	46.04905701
95800	886500	53.90538406
95900	886500	55.34331894
96000	886500	54.8338089
96100	886500	64.20957184
96200	886500	82.42165375
96300	886500	94.49136353
96400	886500	96.25591278
96500	886500	95.91912842
96600	886500	92.66417694
96700	886500	76.95523834
96800	886500	49.54098511
96900	886500	27.4208889
97000	886500	24.31861305
97100	886500	35.73237991
97200	886500	49.60652161
97300	886500	59.59613419
97400	886500	66.78610992
97500	886500	74.63102722
97600	886500	84.84493256
97700	886500	95.4298172
97800	886500	102.61483
97900	886500	104.2173767
98000	886500	101.1125259
98100	886500	96.62813568
98200	886500	93.96982574
98300	886500	94.48040771
98400	886500	99.19235229
98500	886500	108.1498566
98600	886500	119.0737762
98700	886500	126.9006195
98800	886500	118.2830353
98900	886500	79.53784943
99000	886500	22.87205315
99100	886500	-21.46056557
99200	886500	-39.56402969
99300	886500	-40.29827499
99400	886500	-36.90808487
99500	886500	-36.1887207
99600	886500	-41.23001862
99700	886500	-38.89708328
99800	886500	-18.66602325
99900	886500	-1.336607218
100000	886500	3.41287303
100100	886500	6.468239307
100200	886500	11.44488811
100300	886500	18.0599556
100400	886500	24.30664825
100500	886500	28.68858337
100600	886500	31.51024437
100700	886500	33.44345093
100800	886500	34.88227844
100900	886500	35.88942337
101000	886500	36.33914948
101100	886500	36.22298431
101200	886500	35.91886139
101300	886500	35.81510162
101400	886500	35.89352417
101500	886500	35.8784256
101600	886500	35.10746765
101700	886500	33.38406754
101800	886500	32.21174622
101900	886500	33.04140854
102000	886500	35.01244354
102100	886500	36.71888351
102200	886500	38.25838852
102300	886500	39.59241104
102400	886500	40.0777359
102500	886500	39.87699509
102600	886500	39.55693054
102700	886500	39.32636642
102800	886500	39.13541794
102900	886500	38.83153915
103000	886500	38.51715851
103100	886500	38.73247528
103200	886500	39.842659
103300	886500	41.74812698
103400	886500	44.37618637
103500	886500	47.71012497
103600	886500	51.22076797
103700	886500	53.98551559
103800	886500	55.07336807
103900	886500	53.90634537
104000	886500	52.044487
104100	886500	52.46495056
104200	886500	55.55591965
104300	886500	59.86803818
104400	886500	65.66657257
104500	886500	72.47869873
104600	886500	77.20935822
104700	886500	78.57897186
104800	886500	78.52281952
104900	886500	78.42612457
105000	886500	77.75372314
105100	886500	76.45324707
105200	886500	76.10559082
105300	886500	77.65189362
105400	886500	78.60824585
105500	886500	75.80632782
105600	886500	70.02935028
105700	886500	64.59938812
105800	886500	61.26047134
105900	886500	59.22550201
106000	886500	56.85836411
106100	886500	53.16990662
106200	886500	49.13368607
106300	886500	46.66054916
106400	886500	46.82896042
106500	886500	49.10642242
106600	886500	52.3180275
106700	886500	56.75680542
106800	886500	62.41949081
106900	886500	67.80888367
107000	886500	72.44484711
107100	886500	76.28639984
107200	886500	77.56861877
107300	886500	74.78121185
107400	886500	68.98422241
107500	886500	64.29816437
107600	886500	63.84283447
107700	886500	65.29767609
107800	886500	63.8309021
107900	886500	58.77013779
108000	886500	53.7212677
108100	886500	49.62681961
108200	886500	44.81268311
108300	886500	39.65063477
108400	886500	35.60886765
108500	886500	33.13430786
108600	886500	31.69189262
108700	886500	30.55421448
108800	886500	29.66967964
108900	886500	29.14842606
109000	886500	28.58683586
109100	886500	27.66886139
109200	886500	26.59606361
109300	886500	25.68447113
109400	886500	25.5028019
109500	886500	26.42232895
109600	886500	27.18030548
109700	886500	26.58335686
109800	886500	25.63606453
109900	886500	25.38000107
110000	886500	25.22863388
110100	886500	24.37963104
110200	886500	22.97771072
110300	886500	21.32422256
110400	886500	19.41119194
110500	886500	17.52602577
110600	886500	16.11810303
110700	886500	15.38329792
110800	886500	15.29789734
110900	886500	15.25950432
111000	886500	14.64087486
111100	886500	13.94357204
111200	886500	13.99483776
111300	886500	14.88721371
111400	886500	16.31589699
111500	886500	18.212883
111600	886500	20.52832603
111700	886500	22.74461937
111800	886500	24.42539406
111900	886500	25.87290001
112000	886500	27.28092003
112100	886500	27.85079384
112200	886500	25.97120285
112300	886500	20.8420639
112400	886500	13.73997879
112500	886500	5.731413841
112600	886500	-2.561148643
112700	886500	-9.337322235
112800	886500	-14.2729454
112900	886500	-18.63381958
113000	886500	-22.03063965
113100	886500	-23.35064507
[truncated: 303,688 more rows]
