# Supplementary material for: Data on the evaluation of structural index from aeromagnetic enhanced datasets with the application of Euldph-λ semi-automatic algorithm
Source: Data Brief. 2018 May 23;19:798–803. doi: 10.1016/j.dib.2018.05.090 (PMC5997928; doi:10.1016/j.dib.2018.05.090)
Supplement: Supplementary file 3 — Supplementary material [file mmc3.xlsx]

## Sheet: 0.5
Window	size=	3
Structural Index		SI = 0.5, 1.0, 1.5, 2.0, 2.5, 3.0
Result	: Background*	X (UTM)	Z	R	RMS
	21.7	61192.2	-47.3	1	5.2e-05
	21.3	61223.4	-44.8	1	1e-06
	220.4	75220.6		1	0.004485
	19.1	61432.6	-4.1	1	7e-06
	19	61785	-3.7	1	1e-06
	42.5	60200.9	-990.9	1	0.000106
	21.8	61842.6	-165.2	1	1e-05
	18.6	62388.1	-142.3	1	1e-06
	19.5	62220.1	-117.9	1	1e-06
	17.7	62460.3	-339.8	1	2.2e-05
	17.1	62487.9	-426.3	1	7e-06
	20.8	62855.1	-213.5	1	1e-05
	14.1	62581.9	-740.3	1	1.6e-05
	29.1	63368.7	-234.9	1	0.000108
	30	63422.3	-128	1	0.000102
	25.9	63251.2	-251.4	1	3.9e-05
	26.6	63272.8	-249.1	1	1.5e-05
	26.9	63278.5	-251.9	1	0.000178
	27.4	63280.4	-258.4	1	4.1e-05
	26.2	63292.7	-240.9	1	0.000192
	21.4	63401.9	-191.6	1	5.2e-05
	12.2	63664.8	-182	1	4e-06
	9.3	63742.2	-213.8	1	7.3e-05
	9.4	63741.2	-211.8	1	5.3e-05
	10.9	63773.8	-162.5	1	4.3e-05
	9.3	63661.7	-202.3	1	2.9e-05
	18.8	64682.6	-195.9	1	3e-06
	21.4	64884.7	-100.3	1	6e-06
	16.8	64479.4	-155.8	1	8e-06
	16.9	64484.6	-158.1	1	1.7e-05
	16.6	64484.3	-147.2	1	8e-06
	15.6	64566.9	-108.6	1	3.4e-05
	13.3	64841.2	-127.6	1	3e-06
	12	64977.6	-178.7	1	9e-06
	14.1	64860.1	-55.9	1	4e-06
	13.8	65133.1	-88.4	1	1.2e-05
	13.7	65271.6	-65.3	1	1e-06
	11.7	65378.6	-131	1	1.5e-05
	8	65318.5	-264.5	1	1.4e-05
	13.3	67745.6	-264.9	1	1e-06
	11.6	65959.1	-149.8	1	2e-06
	7.3	65861	-255.3	1	1.9e-05
	4.8	65695	-263	1	4e-06
	5.9	65428.9	-21.3	1	1.1e-05
	-171.1	65303.5		1	2e-06
	18.5	67069.1	-52.5	1	5.6e-05
	10.8	66722.7	-318.1	1	1.1e-05
	10.3	66694	-329.4	1	1.2e-05
	11.1	66747.2	-325.2	1	3e-06
	10.2	66688.3	-298.8	1	2.9e-05
	8.8	66665.2	-149.7	1	7e-06
	6.9	67218.6	-54.1	1	8.7e-05
	2.9	67313.2	-161.3	1	2.5e-05
	1	67299.2	-184.3	1	4.7e-05
	12.9	67461	-168.9	1	3e-06
	13.6	67469.4	-174.2	1	7e-06
	62.2	67818.7	-770.2	1	0.0005
	12.4	67730.1	-101	1	6.9e-05
	6.3	67808.8	-37.7	1	7.4e-05
	3.3	67899	-41.7	1	1.3e-05
	3.1	67934.3	-90.7	1	3.6e-05
	3.1	67932.7	-93	1	6.7e-05
	2.2	68300.2	-48.9	1	8e-06
	2.9	68562.9	-33.2	1	7e-06
	9.5	68734.4	-132.4	1	5.7e-05
	17.2	68745.8	-222.9	1	0.000201
	15.9	68755.2	-214.3	1	0.000242
	7.2	68845.9	-200.6	1	1e-05
	-2	68933.9	-231.6	1	0.000218
	-12.1	68985.2	-309.8	1	0.000126
	-13	68983.7	-318.5	1	0.000123
	-6.5	69046.6	-254.3	1	0.000119
	-5.6	69062	-249.1	1	8e-06
	-35.2	68317.2	-162.8	1	7e-06
	-4.7	69241	-768.4	1	5e-06
	113.7	72339.4	-220.4	1	1.4e-05
	12.7	69713.8	-319.3	1	5e-06
	27.2	70049.6	-385.8	1	4.3e-05
	43.4	70373.2	-509	1	4.8e-05
	23.2	70087.2	-286.1	1	4.7e-05
	25.1	70090.3	-313.4	1	4.6e-05
	26.5	70077.8	-331.5	1	0.000174
	10.2	70340	-167.5	1	5.1e-05
	3.1	70491.2	-158.7	1	4.7e-05
	0.1	70543.9	-189.7	1	4.1e-05
	-1.9	70544.4	-226.6	1	5.9e-05
	1.4	70614.5	-167.5	1	5.2e-05
	5.9	70834.4	-161	1	5e-06
	9.1	71124.4	-341.6	1	0.000185
	10.4	71401.5	-324.3	1	1.7e-05
	8.9	71356.4	-179.6	1	9e-06
	9.9	71294.4	-215.2	1	1.2e-05
	13.9	70977.9	-178.8	1	6e-06
	-0.5	71886.1		1	2.4e-05
	34.4	68961.9	-125.3	1	5e-06
	6.4	71607.9	-488.8	1	1e-06
	12.7	71270	-178.8	1	2e-06
	8.4	72517.8	-51.1	1	9e-06
	7.8	72606.9	-212.6	1	1.2e-05
	9	72549	-287.1	1	3e-06
	9.5	72524.8	-287.7	1	1.4e-05
	6.5	72628.2	-366.6	1	3.4e-05
	3.4	72665	-499.8	1	1.9e-05
	6.7	72695.7	-362.5	1	4.1e-05
	11.6	72815.9	-229.2	1	0.000198
	16.6	72946	-188.9	1	8e-06
	24.6	73088.5	-224.6	1	9.9e-05
	30.9	73134.4	-294.5	1	6.5e-05
	28.1	73144.2	-258	1	0.000124
	23.9	73203.4	-216.4	1	5.6e-05
	18	73330.8	-203	1	1.5e-05
	15.3	73393.7	-236	1	7.8e-05
	18.3	73362.2	-114.1	1	1.2e-05
	7.2	74668	-521.8	1	2e-06
	19.9	73683.3	-707.6	1	4e-06
	27.5	73266.8	-88.7	1	5e-06
	26.6	71996		1	5e-06
	36.9	71131.3		1	3e-06
	16.7	74315.2	-706.7	1	1.4e-05
	-9.4	76897.8	-262.7	1	2e-06
	13	75320.9	-71.8	1	1.2e-05
	12.8	75244.9	-349	1	4.1e-05
	18.9	74963.3	-491.1	1	1.1e-05
	16.7	75035.9	-490.2	1	4e-06
	-7.2	75678.6	-676.2	1	5.4e-05
	5.5	75422.3	-509.1	1	3.7e-05
	0.1	75476.7	-608	1	2.6e-05
	-275.8	77349.1		1	0.000526
	2.3	76046.8	-596.8	1	2.1e-05
	7.2	75814.3	-197.8	1	7e-06
	20.9	76530.7	-58.9	1	5.6e-05
	10.8	76454.2	-147.4	1	3.4e-05
	-3.1	76178.9	-146	1	1.9e-05
	32.6	77154.9	-36.5	1	4e-05
	17.1	76964.9	-171.3	1	2.6e-05
	18.1	76979.9	-176.6	1	0.000183
	19.9	76984.5	-206.2	1	0.000273
	17.1	77027.2	-170.1	1	0.000107
	3.3	77280.8	-161.7	1	4.7e-05
	-2.9	77347.3	-225.7	1	2.8e-05
	-1.8	77351.6	-209.6	1	0.000111
	-4.9	77301.1	-237.7	1	6.3e-05
	-116.5	75374.7	-346	1	1e-06
	24.1	77661	-451.6	1	1.4e-05
	76.3	78846.8	-122.8	1	2.4e-05
	47.7	78355.6	-167.7	1	1.3e-05
	26.1	78128.5	-112.3	1	8.5e-05
	46.9	78240	-208.8	1	0.000288
	38.2	78225.2	-161.5	1	8.2e-05
	15.2	78298.4	-35.2	1	8.6e-05
	5	78475.1	-9.2	1	1e-05
	9.7	78705.6	-160.5	1	7.8e-05
	15.8	78787.2	-102	1	0.000104
	64.9	78143.4	-345.1	1	0.000133
	22.8	78921.9	-292	1	2e-06
	13.7	79121.4	-310.6	1	4.7e-05
	19.1	78968	-232.8	1	0.00011
	28.5	78635.1	-448.3	1	1.1e-05
	-41.7	82844.9		1	7e-06
	15.3	79317	-224.1	1	7e-06
	12	80124.8	-165.8	1	3.5e-05
	14.7	80002.1	-307	1	1.7e-05
	15.1	79985.3	-316	1	3.9e-05
	7.2	80291.2	-271.6	1	7e-06
	-2.7	80543.6	-360.3	1	4.9e-05
	2.8	80472.2	-271.2	1	6.2e-05
	4.6	80479.5	-240.1	1	0.000213
	7.9	80541.8	-198.3	1	0.000112
	8.5	80556.2	-197.9	1	4e-06
	1018.7	100502		1	0.000512
	22.6	81193.9	-135.1	1	0.000128
	24.5	81227.3	-131.7	1	0.000131
	31.4	81269.5	-167.4	1	0.00014
	26.6	81283.6	-139.1	1	0.0003
	17.1	81389.7	-118.8	1	7e-06
	14.8	81428	-144.3	1	8.4e-05
	15.2	81440	-88.5	1	4.3e-05
	14	81839.8	-191.1	1	9.2e-05
	13.9	81745.5	-247.4	1	0.000161
	21.8	82270.5	-151	1	4.5e-05
	25.5	82410.9	-130.7	1	2.5e-05
	27.4	82428.1	-141.1	1	2.8e-05
	26.8	82430.5	-136.5	1	7.4e-05
	345.9	75624.2		1	0.000596
	173.4	81561.8		1	2.7e-05
	15.2	83005.8	-126.3	1	7.7e-05
	15.5	82996.8	-127.1	1	1.3e-05
	13.4	83118.1	-197.1	1	0.000119
	13.4	83117.6	-193.4	1	8.4e-05
	15.9	83265.7	-90	1	9e-06
	23.9	83431.7	-151.1	1	6.6e-05
	28.1	83436.5	-203.4	1	0.000149
	25.9	83456.9	-186.7	1	0.000323
	9.4	83629.8	-160.1	1	1.4e-05
	-11.9	83782.3	-222	1	0.000115
	-4.5	83764.5	-183.2	1	0.000104
	9	83839.8	-102.8	1	0.00017
	14.3	83948.7	-92.1	1	8e-06
	18.4	84491.1	-197.6	1	2.7e-05
	14.2	84375.5	-188.1	1	3.7e-05
	13.4	84348.6	-135.3	1	4.9e-05
	14.3	84429.4	-8	1	1.8e-05
	17.7	84938.6	-318.8	1	3.9e-05
	16.5	84847.8	-113.6	1	1.8e-05
	15.5	84948.1	-65.8	1	1.5e-05
	12.8	85109.2	-99.8	1	0.000121
	8.3	85153.2	-212.2	1	2e-05
	10.2	85188.7	-170.3	1	3.3e-05
	15.8	85414.3	-93.8	1	3e-06
	18.2	85547	-116.5	1	3.5e-05
	19.5	85580.8	-162.2	1	9.9e-05
	19.2	85590.1	-152.7	1	5.5e-05
	22.8	85429	-145.6	1	2.8e-05
	20.5	85657	-305.6	1	7e-06
	21.9	85809.3	-20	1	4.2e-05
	9.3	88331.2	-171.2	1	2.3e-05
	19	87337.9	-242.5	1	1.6e-05
	22.9	87383.4	-521.4	1	3e-06
	20.9	87436.5	-444.3	1	4.1e-05
	22	87384.2	-457.2	1	4e-06
	43.6	86218.6	-502.6	1	6e-06
	17.5	87623.4	-254.3	1	1e-06
	16.8	87657.9	-254.2	1	7e-06
	15.8	87695.8	-261.5	1	2.1e-05
	15.5	87704.7	-266.7	1	0.000102
	-9.7	87920.6	-723.4	1	2.8e-05
	-5	87910.3	-637.2	1	3.6e-05
	17	88000.1	-251.4	1	5.5e-05
	19.7	88045.5	-218.4	1	3.5e-05
	26.2	88212.6	-196.4	1	4e-06
	32.5	88387.5	-245.9	1	2.1e-05
	34.5	88431.4	-281.8	1	0.000305
	36.1	88442.1	-318.5	1	4.1e-05
	28.8	88531.5	-156.7	1	3.3e-05
	24.1	88811.7	-123.9	1	4e-05
	23.3	89032.7	-217.4	1	5.4e-05
	23	89205	-399.9	1	2e-05
	22.5	89222.4	-449.2	1	7.2e-05
	26.9	89260.4	-306.5	1	0.000195
	30.2	89315.1	-289.3	1	2e-05
	29.1	89299.1	-282.1	1	6.6e-05
	27	89284.9	-249.5	1	7.1e-05
	24	89316.8	-195.3	1	5.3e-05
	19.8	89442.1	-156.5	1	1.1e-05
	18.3	89506.1	-191.3	1	3.5e-05
	18.3	89508.7	-167.2	1	8.5e-05
	18.2	89533.4	-146.6	1	0.000268
	17.5	89724.3	-71.5	1	4.7e-05
	17.4	90131.9	-24	1	1e-06
	19.4	90372.6	-103.6	1	0.000102
	23.8	90501	-262.9	1	2.7e-05
	43.2	90449.3	-789.3	1	4.4e-05
	102.6	89750.4		1	0.000309
	21.6	90898.3	-503.7	1	5e-05
	21.1	90908.8	-498.1	1	2e-06
	29.9	90693.6	-516.7	1	3e-06
	-20.5	91975	-692.3	1	6.1e-05
	38.5	90469.7	-534.8	1	3e-06
	-71.6	93467.7	-355.7	1	5e-06
	8.6	91348.3	-390.8	1	8e-06
	27.6	90923.9	-326.1	1	6.9e-05
	-25.6	91933.6	-622.7	1	4.2e-05
	3.5	91274.7	-511	1	2e-06
	102.3	86114		1	0.000129
	1.9	91998.2	-256.6	1	2e-06
	7	91886.8	-246.1	1	2.3e-05
	3.1	91919.6	-268	1	1.9e-05
	3.2	91919.4	-267.2	1	7.5e-05
	3.5	91920.5	-265.8	1	0.000152
	-26.1	91540.8	-404.8	1	2.9e-05
	41.4	93014.6	-291.6	1	3.2e-05
	-383.8	90209.2		1	0.001617
	39.2	92715.3	-166.2	1	9.3e-05
	31.5	92635.3	-200.8	1	9.6e-05
	33.7	92662.7	-202	1	3.3e-05
	29	92612.8	-174.6	1	8e-05
	33.2	92635.1	-215.8	1	0.000253
	42.4	93160.6	-171.9	1	0.000116
	44.6	93164.7	-188.6	1	0.000208
	41.7	93185	-171.3	1	0.000146
	30.2	93344.5	-148	1	1.6e-05
	20.5	93515.1	-200.1	1	2.6e-05
	15.4	93585.2	-273.7	1	0.000162
	16.8	93584.5	-245.7	1	0.00017
	21.9	93678.9	-164.7	1	6.3e-05
	27	93861.6	-163.1	1	4.4e-05
	30.3	93993.9	-259.6	1	4.2e-05
	29.3	93978.8	-198.4	1	3.8e-05
	27.3	94107.2	-83.3	1	1.1e-05
	26.2	94298.5	-152.5	1	3.3e-05
	26.2	94298.2	-203.1	1	8.5e-05
	27.1	94446.2	-91.5	1	2.9e-05
	30.2	94656.2	-100.1	1	4.6e-05
	33.4	94732.5	-163.1	1	3e-05
	32.7	94737.8	-150.1	1	8.3e-05
	29	94883.4	-133.4	1	3.3e-05
	28.6	94993.6	-227.7	1	7.2e-05
	28.7	94991	-253.7	1	0.000182
	28.6	94970	-271.2	1	0.000299
	-31.1	92050.8		1	0.003234
	43.1	95431.1	-206.2	1	4e-05
	47.8	95589.7	-170.9	1	9e-06
	51.9	95644.4	-180.2	1	0.000126
	53.4	95650.9	-187	1	0.000131
	42.9	95676.7	-134.4	1	9e-05
	31	95840.2	-97.2	1	6e-06
	30.9	96064.7	-174.6	1	5.7e-05
	35.6	96134.6	-258.1	1	0.000289
	31.2	96146.2	-181.3	1	2.8e-05
	31.9	96281.6	-145.7	1	5e-06
	43.6	96437.2	-237.1	1	0.000123
	54.7	96462.6	-341	1	0.000145
	47.1	96493.9	-274	1	0.000417
	33.4	96631.3	-184.4	1	7.3e-05
	25	96760.5	-175.5	1	5.2e-05
	25.7	96748.7	-169.4	1	2.9e-05
	30.4	96750.3	-43.9	1	0.000131
	29.2	97508.9	-8.1	1	7e-06
	34.9	97565.5	-126.3	1	9.5e-05
	36.5	97538.6	-137.7	1	2.2e-05
	35.3	97565.1	-145.1	1	0.00013
	32.3	97597.5	-204.7	1	8.4e-05
	28.8	98092.4	-116.8	1	0.000142
	24.9	98134	-164.5	1	3.7e-05
	25	98134.8	-163.1	1	2.7e-05
	31.6	98234.6	-137.7	1	1.8e-05
	42.9	98424	-197.1	1	0.000455
	41.3	98408.6	-175.9	1	7.6e-05
	33.5	98498.8	-49.8	1	0.000138
	30.2	98769.9	-85.4	1	3.9e-05
	29.4	98872.4	-251.2	1	6.1e-05
	31.2	98892.9	-185.3	1	0.000329
	35.4	98950.5	-163	1	1.9e-05
	31.8	98918.4	-156.6	1	0.000164
	21.5	98887	-106.2	1	0.000175
	21.5	98887.1	-105.8	1	0.000105
	19	99651.8	-7.7	1	0.000142
	30.3	99646.5	-117.5	1	0.000188
	32.6	99682.3	-113.9	1	2.4e-05
	31.7	99679.7	-110.6	1	0.000134
	20.7	99751.1	-68.3	1	0.000142
	28.8	99785.9	-227.8	1	1.6e-05
	11.3	100103	-146.5	1	2.4e-05
	24.2	99920.1	-58.3	1	2.3e-05
	5.9	100716	-100.8	1	5.6e-05
	13.9	100664	-252.1	1	0.000133
	13.6	100667	-251.9	1	7.2e-05
	16.9	100646	-229	1	0.000223
	20.9	100669	-171.1	1	0.000293
	26.4	100822	-94.3	1	7.8e-05
	32.4	101094	-158.8	1	0.000115
	35.7	101176	-350.7	1	1.9e-05
	32.5	101228	-170.1	1	0.000163
	27.6	101361	-113.3	1	2.2e-05
	19	101491	-150.7	1	7.6e-05
	19.8	101488	-143.3	1	0.000194
	31.8	101655	-47.5	1	1.6e-05
	30.1	101874	-157.6	1	0.00033
	27.7	101884	-247	1	0.000277
	25.1	101975	-166.3	1	0.000128
	8.2	102141	-201.7	1	0.00079
	1.9	102159	-236.9	1	0.000344
	10.8	102186	-190.5	1	0.000217
	19.8	102247	-173.5	1	9e-05
	8.4	102171	-145.7	1	0.000294
	104.1	102514	-740.1	1	4.9e-05
	-379.8	93446.4		1	0.000671
	60.9	102840	-195.5	1	1.9e-05
	69.8	102909	-205.2	1	2.7e-05
	97.2	102983	-280.7	1	0.000536
	101.1	102983	-292.5	1	0.000268
	63.1	103084	-185.5	1	0.000646
	29.2	103287	-135.4	1	6.1e-05
	16.7	103418	-170.6	1	0.000169
	13.2	103460	-227.2	1	0.000264
	15.2	103478	-180.8	1	0.000493
	26.8	103651	-118.8	1	6.4e-05
	41.9	103791	-155.5	1	0.000132
	34	103764	-117.5	1	0.000133
	34.5	104019	-126.2	1	0.000555
	28	104159	-71.1	1	4.2e-05
	51.9	104327	-136.5	1	0.000221
	54.1	104327	-143.6	1	0.000102
	37	104419	-103.3	1	3.9e-05
	31.3	104534	-129	1	7e-06
	51.3	104685	-454	1	0.000642
	39.5	105012	-221.2	1	0.000148
	39.5	105004	-227.3	1	2.4e-05
	23.4	104852	-161.7	1	7.2e-05
	21.9	105550	-131	1	8.7e-05
	22.1	105547	-136.8	1	2.8e-05
	24.5	105632	-101.7	1	6.3e-05
	46.2	105905	-90.5	1	5.9e-05
	42.1	105877	-83.9	1	0.000404
	128.7	106273	-262.2	1	0.000397
	78.5	106098	-153	1	0.000172
	51.7	106062	-92.6	1	0.000159
	67.4	106031	-125.4	1	1.9e-05
	95.7	105904	-175.4	1	0.000575
	67.3	106070	-133.4	1	1.7e-05
	34.5	106457	-147.2	1	5.6e-05
	33.5	106334	-86.3	1	0.00041
	-5.4	107472	-82.5	1	5e-05
	49.6	106765	-276.6	1	8e-06
	53.5	106946	-392.1	1	0.000151
	81.8	107079	-756.4	1	0.000335
	23	107055	-47.6	1	6.1e-05
	22.9	107351	-34.8	1	3.8e-05
	32.2	107380	-119.9	1	6.9e-05
	31.7	107386	-117.5	1	4e-06
	26.6	107925	-177.4	1	0.000218
	39.7	107769	-245.8	1	9.4e-05
	28.5	107923	-271.9	1	0.000201
	-79.4	109264	-907.2	1	0.001598
	28.3	107998	-198.1	1	0.000574
	40.5	107936	-79.4	1	0.000125
	32.1	107892	-184	1	1.9e-05
	32.8	109031	-76.2	1	2.4e-05
	-17.3	109115	-870.2	1	4.2e-05
	11.7	109252	-346.6	1	8e-06
	11.7	109244	-349.1	1	3e-06
	21.5	109078	-284.8	1	0.000101
	9	109144	-407.6	1	6.7e-05
	-134.6	108994		1	5.9e-05
	25.1	109362	-253.1	1	4.5e-05
	35.3	109460	-167.8	1	2.4e-05
	40.6	109556	-154.8	1	3.2e-05
	43.6	109625	-184.3	1	8.5e-05
	43.5	109623	-179.1	1	8.1e-05
	41.6	109726	-76.3	1	3.3e-05
	39.6	109977	-55.9	1	1.5e-05
	36.8	110158	-160.5	1	1.4e-05
	35.9	110161	-198	1	1.9e-05
	36.5	110187	-180.7	1	6.7e-05
	39.8	110424	-136.7	1	0
	40.9	110518	-157.4	1	6e-05
	41.6	110547	-202.3	1	1.2e-05
	40.8	110583	-147.9	1	9.1e-05
	39.8	110652	-130.5	1	8e-06
	37.6	110760	-159.2	1	3e-05
	42.3	110649	-36.3	1	6.2e-05
	41.2	110645	-71.7	1	5e-06
	28.1	111449	-367.5	1	1.5e-05
	13.3	111874	-758.6	1	6.4e-05
	34.9	111467	-179.9	1	1.5e-05
	-124	108352		1	0.000172
	-94.2	109422		1	1e-06
	45.4	112279	-24.4	1	6e-06
	34.4	111725	-1.8	1	4.3e-05
