# Supplementary material for: Data on the evaluation of structural index from aeromagnetic enhanced datasets with the application of Euldph-λ semi-automatic algorithm
Source: Data Brief. 2018 May 23;19:798–803. doi: 10.1016/j.dib.2018.05.090 (PMC5997928; doi:10.1016/j.dib.2018.05.090)
Supplement: Supplementary file 4 — Supplementary material [file mmc4.xlsx]

## Sheet: 0.5
Window size =	3
Structural index SI, = 0.5, 1.0, 1.5, 2.0, 2.5, 3.0
Result: Background*	X (UTM)	Z,	R	RMS
135.5	55607.3		1	9e-06
18.2	61952	-207.4	1	1.1e-05
83.1	58986.9	-759.3	1	2.9e-05
131.5	56792.5	-851.3	1	1.2e-05
-5.4	63053.2	-405.2	1	2e-06
-3.7	62965	-424.1	1	6e-06
23.8	61767.5	-486.5	1	1e-06
40.5	61275.3	-304.3	1	1.1e-05
16.1	63043	-218.9	1	1.6e-05
14.3	62877.3	-468.5	1	4.4e-05
13.6	62927.2	-436.3	1	1e-05
16.4	62836.4	-454.2	1	4e-06
10.2	62972.6	-468.7	1	2.4e-05
10.2	62972.2	-468.5	1	2.5e-05
-15	63246.6	-677.3	1	0.000132
-20.2	63285.1	-726	1	0.000116
-10	63251	-622.2	1	1.2e-05
21.4	63288.4	-292.7	1	0.000145
39.7	63454	-120.3	1	2.5e-05
45.4	63627.7	-121.7	1	4.6e-05
45.4	63652.7	-150.8	1	3.2e-05
45.2	63694.2	-105.5	1	3.4e-05
37.5	63885.5	-98.5	1	0.000102
21.6	64005	-201.3	1	0.000161
11.4	63992.4	-273.7	1	0.00015
26.5	64110.7	-188	1	2.8e-05
34.9	64257.5	-183.2	1	3.2e-05
36.5	64324.5	-219.2	1	5.8e-05
36	64340.8	-265.1	1	7.6e-05
35.7	64334.5	-279	1	8e-05
35.2	64283.1	-312.5	1	5e-05
39.4	63341.7	-441.5	1	1e-06
67.6	48529.8		1	0
112.4	56871.1	-83.9	1	0
36	65608.4	-149.4	1	3e-06
36.1	65594.8	-162.5	1	1e-05
33.5	65662.5	-167.2	1	0.0001
26.2	65750.6	-231.5	1	6.7e-05
14.8	65771.1	-344.8	1	1.2e-05
26.9	65835.1	-236.2	1	3.9e-05
37.4	65963.7	-170.3	1	5.8e-05
41.6	66035.5	-164.2	1	2.6e-05
46.3	66120.6	-192.1	1	5.2e-05
49.4	66150.7	-242	1	4.6e-05
48.9	66156.1	-230	1	3.2e-05
47.9	66190.5	-208.8	1	4.6e-05
53	65996.6	-257.4	1	1.5e-05
41.3	66395.9	-213.6	1	1e-05
23.4	66946.2	-191.3	1	1.2e-05
25.6	66902.7	-181.9	1	0.00013
30.6	66864.3	-144.6	1	3.4e-05
41	66926.3	-54.3	1	5.9e-05
44.4	67207.2	-30.4	1	1e-06
31.6	67358.3	-171.9	1	2.5e-05
13.8	67235.2	-377.7	1	2e-06
24.5	68138.3	-205.7	1	1e-05
17	67992.8	-306.2	1	1.2e-05
20	67940.9	-281.8	1	5.5e-05
25.4	67924.5	-231	1	5.4e-05
32.4	67975.3	-166.4	1	7.4e-05
39	68134.3	-124.4	1	5e-06
39.7	68288.2	-163.6	1	3.4e-05
36.9	68346.7	-236.5	1	2.8e-05
30.4	68315.2	-390.9	1	6.9e-05
41	69198.9	-65.3	1	4e-06
33.5	69058.3	-267.4	1	7e-06
33.8	68935.6	-292.7	1	1e-06
30.5	69065.6	-322.7	1	8e-06
-67.5	71356.1		1	0.000309
9.8	69751.1	-545.4	1	9.3e-05
26.8	69535	-319	1	1.7e-05
25.9	69536.8	-330.3	1	1.5e-05
0.4	69311.8	-631.1	1	4.7e-05
45.9	70263.3	-208.2	1	6e-06
43.1	70108.5	-186.5	1	4.7e-05
43.3	70183.2	-236.8	1	3.1e-05
42.8	70209.6	-320.5	1	1.7e-05
42.9	70200.5	-335.2	1	7e-06
44.3	70123.1	-357.1	1	3e-06
66.5	69383.9	-178.7	1	6e-06
58.7	69590.4	-279.7	1	5.6e-05
3.3	71521.9	-734.9	1	1.8e-05
31.2	70842.1	-368.2	1	1.8e-05
34.2	70815.5	-314	1	1.5e-05
15.2	70688.4	-674.1	1	4.1e-05
28.4	71198.3	-586.3	1	0.000415
48.3	71334.2	-206.6	1	0.000255
54.4	71399.4	-172.5	1	5.9e-05
57.7	71425	-181.1	1	3.3e-05
46.3	71430.9	-94.7	1	0.000297
35	71656.9	-25.5	1	1.4e-05
25.9	71794.7	-96.2	1	0.000146
24.6	71784	-106.4	1	7.3e-05
22.1	71703.2	-79.6	1	3.9e-05
32.6	72464.4	-125.3	1	5.6e-05
13.7	72140.9	-274.6	1	2e-06
17.1	72275.3	-321.9	1	2.4e-05
17.1	72279.2	-329.4	1	3.2e-05
21.5	72343.5	-139	1	3.3e-05
24.5	72553.8	-37.1	1	1.4e-05
21.9	72759.5	-74.7	1	6e-06
19.3	72741.1	-127.8	1	3.8e-05
14	72420.7	-223.7	1	1.5e-05
28	74395.9	-46.4	1	3e-06
14.7	73018.5	-255.4	1	1e-06
18.2	73012.5	-166.3	1	1.3e-05
22.5	73202.6	-64.5	1	3.4e-05
23	73474.5	-38.6	1	1e-06
16.3	73758	-134.4	1	5.5e-05
9.3	73845.8	-236.4	1	4.4e-05
10	73845.1	-226.7	1	2.4e-05
10.3	73847.6	-223.5	1	2.3e-05
20	73998.7	-149.7	1	3.9e-05
25.3	74103.3	-150.1	1	1.1e-05
25.7	74109	-153.7	1	7.9e-05
19.4	74141.6	-48.3	1	7e-06
16.5	74446.2	-24.6	1	0.000122
17.3	74561.8	-154.7	1	6.5e-05
17.2	74560.9	-156.1	1	7.9e-05
24	74661.3	-154	1	3.9e-05
29.8	74694.7	-196.4	1	8.1e-05
25.5	74718.9	-155.7	1	5.4e-05
16.1	74897.8	-103.9	1	1e-05
13.6	75007.3	-164.7	1	6.8e-05
13	75025.5	-108.8	1	1.2e-05
13.8	75247.6	-37.4	1	2.7e-05
23.7	75481.4	-101.3	1	0.000155
37.7	75530.7	-211.2	1	1.5e-05
47.2	75476.2	-269.3	1	0.000139
53.8	75394.4	-287.1	1	6e-06
48.7	75488.7	-299.8	1	2.6e-05
26.1	76012.9	-493	1	4.6e-05
28.7	75936.4	-438.7	1	9.5e-05
29.5	75899.4	-350.2	1	3e-06
28.1	75961	-180	1	0.000109
27.1	76193.1	-53	1	3.9e-05
31.3	76427.1	-93.1	1	5.3e-05
37.2	76469	-193.5	1	1.9e-05
54.2	76205.3	-439.5	1	0.000181
27.6	77004	-203.8	1	7.3e-05
31.4	76900.4	-235.8	1	5e-06
32.9	76853.4	-230.2	1	2.4e-05
34.8	76798.6	-185.1	1	5.3e-05
38.5	76440.3	-241.3	1	9e-06
21.3	77714.7	-522.9	1	1e-05
18.5	77951.1	-555	1	4e-06
26.2	77948	-198.8	1	0
29.3	77721.3	-183.8	1	2.3e-05
31.3	77702.4	-130.3	1	8.3e-05
34.3	77817.6	-66.8	1	3e-05
36.3	77929.6	-97.6	1	2.1e-05
35.2	77970.2	-18.8	1	2.6e-05
33.8	78271.8	-45.8	1	3.3e-05
31.1	78322.2	-172.8	1	2.4e-05
24.1	77993.2	-268.5	1	2.3e-05
25.5	78191	-433.7	1	5e-06
40	79005.7	-117.6	1	1.3e-05
32.9	78592.7	-137.1	1	4e-06
36.2	78713.8	-195.4	1	9e-06
79.5	79275.4		1	0.000263
41.7	78979.9	-314.6	1	1.6e-05
38.8	79014.2	-243.2	1	7.9e-05
32.7	79207.2	-160.2	1	8e-06
30	79338.9	-213	1	5.6e-05
30.2	79334.2	-201.7	1	1.2e-05
29.7	79310.3	-224.4	1	1.3e-05
28.3	79195.1	-110.7	1	1.2e-05
32.9	79976	-32.2	1	4.4e-05
30.2	79957.4	-148.7	1	2.3e-05
29.5	79932.5	-160	1	3.7e-05
29.8	79941.6	-160.4	1	2.3e-05
39	80091.5	-284	1	5.2e-05
72.7	80222	-902.4	1	1.6e-05
45.3	80263.6	-376.6	1	1.4e-05
37.8	80361.4	-245.6	1	0.000112
33.7	80467.3	-206.3	1	2e-05
29.3	80620.2	-235.4	1	3e-06
30.7	80577.2	-188.9	1	3.6e-05
34.3	80263	-54.2	1	3e-06
28.9	81273.6	-144	1	2.9e-05
15.1	82446.3	-930.1	1	7.3e-05
29.4	81333.6	-127.1	1	3.1e-05
29	81320.1	-157.1	1	0.00011
27.4	81404.5	-130.7	1	5e-06
19.4	81511.1	-192.9	1	3.4e-05
-26.4	81423.7	-728.2	1	0.000414
22.8	81896.9	-227.6	1	0.000164
30.5	81978.1	-177.5	1	5.9e-05
35.3	82032.6	-180	1	3.6e-05
29.8	81996.6	-144.3	1	3.7e-05
22.2	82898.8	-28.6	1	1.1e-05
22	82835.5	-94.1	1	1.8e-05
26	82954.8	-133.6	1	0.000112
26.3	82955.7	-138.7	1	0.000245
21.5	83033.3	-107.2	1	1.5e-05
16.6	83125	-145	1	7.3e-05
8.6	83124	-323.3	1	2.8e-05
-1.5	82946.3	-555.8	1	0.000134
20.5	83456	-127	1	2.4e-05
25.9	83591.9	-91.8	1	1.7e-05
35.9	83751.6	-117.7	1	0.000189
50.2	83839.7	-196	1	7.2e-05
47.8	83842.5	-183.1	1	9.5e-05
55.7	83705.3	-201.5	1	2e-06
92.7	84245.4	-614.6	1	1e-05
6.3	84529.3	-8.4	1	5.6e-05
36.2	84245.2	-156.2	1	0.000189
31.6	84313.8	-154.2	1	2.4e-05
31.2	84320.3	-157.4	1	0.000301
37	84277.4	-35	1	2e-05
26.5	85116.6	-72.9	1	3.9e-05
27.4	85051	-153	1	0.000157
26.7	85068.2	-150.7	1	1e-05
6.2	85343.4	-238.7	1	0.000315
3.5	85618.7	-220.8	1	0.000214
9.9	85598.4	-186.6	1	0.000218
14.8	85608.1	-170.1	1	0.000196
34.7	85695.1	-157.5	1	0.000177
61	85803.5	-215	1	0.001061
65	85808.9	-231.1	1	0.0003
43.1	85879.5	-144.6	1	0.000323
35.5	85973.6	-147.9	1	9.4e-05
35.5	85978.8	-153.1	1	0.000758
26.6	86319.1	-191.2	1	6.4e-05
24.3	86308.8	-62.2	1	0.000114
28.8	86777.1	-122	1	5.1e-05
31.8	86736.6	-161.6	1	1.5e-05
33	86662.3	-146.1	1	3e-05
291.4	86567.8		1	1.9e-05
79.8	82780.6	-237	1	1e-06
30	87051.3	-142	1	8e-06
28.2	87572	-196	1	1e-06
28.5	87523.7	-174.5	1	2.4e-05
28.5	87553.2	-82.2	1	3.6e-05
29.3	87783.3	-44.8	1	1e-05
30.3	87808.8	-84.2	1	3.3e-05
29	87930	-46.6	1	1e-06
29.1	87902.6	-35	1	2e-06
28.4	88394.5	-89.4	1	9e-05
27.9	88405.7	-137.4	1	3.1e-05
30.8	88467.4	-97.2	1	2.5e-05
42.7	88618.1	-121.4	1	0.000507
47.8	88631.4	-151	1	4.7e-05
39.6	88685.5	-113.2	1	9.3e-05
34.9	88749.9	-120.2	1	0.000151
35.7	88740.7	-103.2	1	0.000272
27.5	88555.8	-656	1	5.6e-05
32.2	88560.1	-428.8	1	9e-06
25	89512.8	-222	1	3.9e-05
27.1	89474.6	-171.8	1	2.3e-05
30.3	89532	-97.9	1	1.2e-05
33.1	89737.8	-96	1	3.8e-05
34	89899	-206.2	1	1.7e-05
34.2	89905.9	-246.1	1	2.1e-05
34.6	89883	-259	1	4e-06
31.4	89673.4	-938.9	1	7e-06
25.8	90747.6	-157.5	1	6.1e-05
19.7	90933.1	-277.3	1	0.000228
19.5	90985.5	-247.1	1	3e-05
21.3	90841.6	-298.1	1	1.7e-05
20.9	90856.2	-297.6	1	4e-06
16.7	90944	-326	1	9e-06
8	91038.2	-411.4	1	4e-06
18.7	90999.7	-292.3	1	3.4e-05
32	91083.7	-140.8	1	5.8e-05
38.2	91266.7	-93.5	1	6e-06
38.1	91459.4	-154.8	1	3.6e-05
34	91562.6	-301.9	1	3.3e-05
33.3	91558	-329	1	2.4e-05
33.8	91711.7	-240.5	1	3e-06
33	91741.5	-250.5	1	1.3e-05
38	91709	-150.9	1	3e-05
43.4	91866	-29.4	1	1.7e-05
43	91899.7	-41.2	1	5e-06
39.2	92558.4	-110.3	1	4.2e-05
12.9	93012.7	-567.8	1	9e-06
35.1	92776.4	-208.5	1	2.7e-05
33.8	92773.3	-224.7	1	7.1e-05
18.9	92583.6	-325.9	1	4.5e-05
28	92722.8	-284.7	1	0.000457
55.7	93126.4	-122.5	1	0.000134
49.9	93045.1	-141.3	1	2.9e-05
61.5	93161.6	-153.7	1	0.000443
66.5	93186.3	-170.6	1	2.7e-05
53.8	93194.1	-120.3	1	0.000207
49.3	93242.9	-108.8	1	2.3e-05
44.5	93628.3	-194.1	1	9e-06
18.3	93872.3	-65.3	1	0.000137
34.1	93674	-115.9	1	1.9e-05
30.9	93725.6	-135.3	1	0.000324
29.9	93719.1	-163.9	1	0.000124
27.9	93649.3	-199.6	1	0.000156
13.9	93271.8	-265	1	1.4e-05
38.3	93795.7	-236.6	1	1e-06
53.6	93977.3	-287.5	1	6.3e-05
117.2	94105.2	-712.4	1	2.4e-05
414.1	94927.9		1	0.000698
90.9	94745.3	-485.9	1	0.000278
49.9	94825.5	-223.9	1	0.000558
32.5	94924.6	-157.8	1	1.9e-05
25.3	94978.3	-163.1	1	0.000448
28	94967.1	-147.1	1	0.000116
37.7	95063.7	-58.1	1	0.000257
47.8	95290.6	-72.4	1	9.7e-05
52.1	95312.2	-128.1	1	0.000117
48.4	95380.1	-94.4	1	2.1e-05
41.3	95572.3	-120.6	1	9e-05
17.9	96081.6	-362.7	1	0.000412
34.3	95766.8	-178.1	1	1.7e-05
23.8	95884.8	-308.4	1	7.7e-05
25.3	96258.8	-284.9	1	5.8e-05
25.3	96258.8	-285.1	1	0.000138
23.7	96249.6	-299.8	1	0.000185
15.7	96172.5	-344	1	0.000378
22.3	96241.5	-326	1	0.000283
65.2	96667.7	-293	1	7e-06
61.2	96634	-288.5	1	3.3e-05
33	96454.7	-209.8	1	0.000538
88	96727.7	-398	1	4.4e-05
905	108261	-789.2	1	0.000162
71.4	97152	-202.3	1	0.000231
69.2	97144.6	-196.1	1	7.7e-05
71.1	97142.4	-202.2	1	0.00023
49.2	97249.2	-141.1	1	0.000128
31.4	97416.6	-125.3	1	1.8e-05
30.1	97436.2	-132	1	0.000124
1681.1			1	0.000971
29.3	97819.8	-867	1	3.6e-05
33.1	97631.1	-210.1	1	0.000197
28.6	97891.8	-23.8	1	2.9e-05
36	98441.2	-128	1	1.6e-05
39.8	98433.9	-169.7	1	0.00011
37.6	98467	-159.8	1	1.2e-05
34.7	98533.2	-179.2	1	0.000236
33.5	98558.4	-215.1	1	3e-05
34.1	98568.9	-176.8	1	0.00012
35.3	98723.4	-80.8	1	1.5e-05
37.5	98997.7	-42.2	1	4e-06
41.4	99201.4	-90.9	1	6e-05
46	99248.5	-160.7	1	1.7e-05
45.7	99251	-158.1	1	4.2e-05
42.8	99319.3	-154.1	1	1e-05
42.5	99330.1	-159.5	1	0.000235
31	99600.5	-500.8	1	4e-05
33.7	99139.9	-759.3	1	0.000267
34.8	99686.3	-283.1	1	0.000325
36	99611.4	-314.2	1	4.8e-05
36.5	99598.1	-314.9	1	1e-06
-69.7	101119	-784.1	1	9.3e-05
-47.9	100869	-663.3	1	0.000394
45.7	100139	-71.3	1	4.6e-05
55.1	98747.2	-113.2	1	4e-06
45.1	100653	-39	1	7e-06
39.4	100829	-53.9	1	0.000275
23	100965	-109.5	1	8.9e-05
0.4	101003	-180.3	1	0.000257
-14.7	100978	-218.9	1	0.000248
-54	100818	-282.3	1	0.000308
-140.2	100371	-346.4	1	0.000318
84.6	101561	-227.1	1	1.6e-05
69.8	101484	-219.4	1	0.000485
62.5	101456	-201.5	1	0.000385
48.6	101459	-149.7	1	0.000147
26.8	101592	-85.7	1	0.000334
10.7	101776	-119.2	1	0.000101
0.9	101855	-230.5	1	0.000115
-11.8	101793	-407.5	1	0.000541
9.4	102039	-188.4	1	8.3e-05
20.1	102196	-148.5	1	1.6e-05
27.5	102288	-163.7	1	4.7e-05
40.3	102369	-236	1	0.000341
47.7	102370	-287	1	0.00022
38.1	102427	-224.6	1	6.3e-05
36.8	102445	-218.9	1	0.000177
76.8	101584	-228	1	6e-06
-117.8	106237	-575.6	1	5.9e-05
5.4	103239	-286.9	1	7e-05
8.4	103160	-249.2	1	0.000142
7.6	103172	-271.8	1	6.6e-05
-233.4	100432		1	0.007525
11.9	103386	-352.4	1	0.000135
26.9	103605	-132.3	1	7.2e-05
30	103642	-130.9	1	7.7e-05
43.1	103723	-180.4	1	6.4e-05
56.8	103726	-245	1	0.000141
59.3	103714	-254	1	4.4e-05
63.7	103653	-251.7	1	3e-05
2.4	104742	-394.7	1	0.000112
10.8	104483	-259.2	1	0.00116
19.5	104770	-61.1	1	2e-05
19.7	104756	-55.5	1	0.000111
6.5	104762	-167.2	1	0.000183
-0.5	104719	-191.1	1	0.000441
59.7	105126	-171.1	1	8.7e-05
55.7	105104	-164.1	1	0.000488
44.9	105071	-129.5	1	0.000856
58.1	104735	-132.7	1	0.00014
14	105270	-160.7	1	5.9e-05
0.7	105635	-285.3	1	0.000104
1.9	105659	-213.6	1	0.000622
5.8	105783	-151.2	1	7.3e-05
25.3	106116	-208	1	0.000157
17.6	106057	-146.7	1	0.000241
20.1	106050	-169.7	1	0.000135
19.2	106063	-163.7	1	0.00016
18.4	106084	-163.2	1	4e-06
-15.2	106959	-269.8	1	4.4e-05
-8.4	106784	-225.5	1	0.000287
-6.9	106758	-207.1	1	0.000145
-21.7	106782	-417.1	1	3.4e-05
-8.7	106871	-260.4	1	3.2e-05
4.9	107080	-164.5	1	1.2e-05
9.2	107221	-165.6	1	1.7e-05
1.7	107372	-13.9	1	7.3e-05
6	107664	-50.2	1	0.000118
16.3	107671	-150.7	1	0.000201
16.3	107671	-150.7	1	6.2e-05
15.3	107687	-152.1	1	3.2e-05
-1	107907	-322	1	0.00051
-16.9	108045	-564.3	1	4e-05
4.5	108045	-150.3	1	0.000204
11	108238	-45.4	1	3e-06
16.6	108437	-103.6	1	3.1e-05
21.9	108437	-198.4	1	0.000173
29.6	108329	-262.5	1	0.000245
46.8	108081	-255.6	1	2e-05
-97.3	109559		1	0.000391
42.5	108152	-277.2	1	0.006163
-3.8	109083	-401.4	1	2.2e-05
17.7	109014	-181.6	1	4e-06
19.1	109031	-163.5	1	0.000124
-708.6	88284.7		1	0.004409
14.3	109124	-234.4	1	3.3e-05
21.7	109740	-232.4	1	9.6e-05
27.9	109957	-158.9	1	2.8e-05
31.1	110072	-159	1	3.4e-05
35.9	110189	-218.4	1	0.000209
32.8	110170	-159.1	1	4.9e-05
27.8	110303	-60.6	1	7e-06
26.8	110452	-84.3	1	3.2e-05
27	110804	-81.8	1	3.5e-05
30.4	110769	-203.2	1	0.000153
30.5	110765	-204.4	1	6e-06
29.9	110787	-215.4	1	7.2e-05
28.3	110822	-273.7	1	0.000247
32.5	110760	-96.2	1	3.7e-05
28.8	111780	-32.2	1	1.3e-05
28.3	111728	-285.5	1	5e-06
26.3	111911	-159.4	1	9e-06
28.1	111822	-147	1	3.9e-05
14.2	112069	-453.3	1	2e-05
31	111990	-78.8	1	2.2e-05
28.3	111595	-24.6	1	1.3e-05
