# Supplementary material for: Data on the evaluation of structural index from aeromagnetic enhanced datasets with the application of Euldph-λ semi-automatic algorithm
Source: Data Brief. 2018 May 23;19:798–803. doi: 10.1016/j.dib.2018.05.090 (PMC5997928; doi:10.1016/j.dib.2018.05.090)
Supplement: Supplementary file 5 — Supplementary material [file mmc5.xlsx]

## Sheet: 0.5
Window size=	3
Structure in	dex,si= .5
Result: Back	ground*SI, X,	Z, R, RMS
24.5	60709.1	-18.9	1	1.7e-05
36	61155.5	-42.2	1	5.6e-05
35.6	61151.4	-84.9	1	5e-06
38.5	61519.2	-101.6	1	3e-06
41.7	61883.5	-189.5	1	4.4e-05
40.8	61829.2	-141	1	1.5e-05
43.1	61765.6	-232.1	1	6.6e-05
38.8	62008.1	-169.8	1	6e-06
37.9	62069.9	-197.7	1	2.9e-05
31.4	62234.7	-685.8	1	7.3e-05
30	62231.6	-798.3	1	8e-06
39.2	63013.1	-249.8	1	1.9e-05
38	62989.9	-280.2	1	2.5e-05
36.4	62947.9	-284.8	1	1e-05
35.6	62929.9	-269.4	1	2.4e-05
33.3	62952.1	-157	1	0.000148
32	63143.7	-44.7	1	5.1e-05
30.3	63396.2	-60.2	1	5e-06
29.7	63413.3	-88.2	1	6e-06
31.3	63612.9	-31.8	1	1.4e-05
30.1	63781.7	-148.9	1	2.5e-05
30.1	63781.9	-147.8	1	3.2e-05
28.9	63900.7	-96.3	1	7e-06
23.8	64098.6	-120.6	1	0.000112
19	64169.4	-175.4	1	9.8e-05
18.4	64168.3	-181.8	1	4.4e-05
23.3	64243.7	-155	1	1.3e-05
26.7	64348.6	-185.7	1	7.2e-05
27.1	64367.5	-213.3	1	7.2e-05
27.2	64410.1	-60.7	1	7e-06
26.4	64720.6	-153.7	1	6e-06
26.4	64728.3	-150.4	1	2e-06
123.5	78505.4	-696.2	1	4e-06
31.4	65212.3	-376.9	1	7e-06
30	65368.7	-132.2	1	4.6e-05
29.8	65315.2	-164.8	1	1.7e-05
31.8	65453.6	-161.7	1	1.8e-05
36.1	65566.9	-234.2	1	1.5e-05
40.5	65587.5	-323.1	1	2.2e-05
44.1	65554	-383.8	1	6e-05
44	65555.7	-382.7	1	7.8e-05
45.6	65517.8	-388.1	1	3e-06
50.6	65383.1	-345.2	1	1.8e-05
4.6	66177.5		1	7e-06
77.4	63993.4		1	2e-06
-20.5	68024.7	-694	1	1e-06
19.2	66656.6	-596.6	1	1.2e-05
36.4	66242	-335.2	1	1.5e-05
30.9	67316	-250.5	1	2.1e-05
31.5	67236	-337.4	1	5e-06
26.3	67440	-300.7	1	7e-06
27.8	67404.1	-288.4	1	9.4e-05
28.2	67400.2	-284	1	0.000131
31.9	67402.6	-228	1	3.3e-05
35.9	67476.6	-179.2	1	4.3e-05
35.7	67463.2	-178.3	1	1e-05
-43.8	68063.1		1	3e-06
55.8	68834.1	-11.6	1	5e-06
30.2	68123	-581.4	1	1.4e-05
29.1	68077.5	-596.7	1	2.2e-05
11.9	67194.1	-639.8	1	0
6.9	66895.8	-598.6	1	2e-06
19.5	67661.8	-731	1	1e-06
-703.9	27761.6		1	3e-06
47.7	69139.5	-262.6	1	1e-06
42	68839.8	-225.7	1	1.1e-05
40.3	68777.6	-190.9	1	1.6e-05
41.1	68778.5	-219.4	1	2.4e-05
78.7	67281		1	0.000178
202.6	61619.6		1	0.000469
36.1	69415	-121.5	1	5e-06
35.7	69472.5	-132.3	1	5e-06
35.2	69575.3	-283.7	1	5.7e-05
32.4	69514.8	-614.5	1	0.000113
33.7	69559	-541.4	1	0.000204
35.9	69626.7	-481.7	1	0.000296
38.8	69699.7	-445.9	1	0.000103
44.9	69817.2	-421.6	1	2e-05
56.4	69985.1	-429.7	1	2.7e-05
70	70127.8	-479	1	0.000118
82.3	70209.7	-549.5	1	0.000104
76.3	70192.6	-507	1	5e-05
54.4	70221.3	-331	1	3.4e-05
36.6	70356.7	-181.6	1	0.000105
33.7	70418.1	-161.8	1	2.2e-05
16.4	71457.7	-170.7	1	2e-06
21.7	71225.5	-189.4	1	9e-06
22.9	70923.2	-117.3	1	1.4e-05
22.5	70924.4	-108.1	1	9.8e-05
19.7	71141.3	-28.8	1	1.3e-05
26.1	71437.6	-86.9	1	0.000104
41.5	71629.1	-249.1	1	6e-06
52.1	71649.9	-348.5	1	2.7e-05
55.4	71632.1	-373.6	1	9.1e-05
50.1	71697	-349.3	1	8e-06
59.5	71450.2	-311.1	1	2.1e-05
11.8	72827.7	-182.5	1	1.3e-05
42.7	72241.6	-307.7	1	1e-06
42.6	72245.3	-308.5	1	8e-06
31.3	72829.8	-71.2	1	1.1e-05
39.1	72752.2	-184.8	1	0.000209
37.8	72770	-181.9	1	1.1e-05
24.7	72915.8	-223.6	1	6.9e-05
24.2	72919.2	-226.4	1	9.2e-05
34	72908.6	-154.3	1	5.6e-05
40.4	72980.9	-102.4	1	8e-05
49.4	73252.8	-48.3	1	9e-06
53	73519.1	-73.4	1	3.3e-05
54.1	73649.3	-147	1	0.000293
56.7	73665.2	-214.2	1	6.2e-05
58.8	73648.2	-228.9	1	0.000156
57.3	73659.8	-228.3	1	6.7e-05
61.3	73637	-214.6	1	0.000115
41.8	73686.5	-324.5	1	0.000102
116.9	73119.8	-56	1	9e-06
35.6	74376.1	-143.2	1	0.000196
32.9	74392.9	-151.2	1	0.000234
15	74407.1	-207.9	1	0.000185
-11.2	74329.5	-271.9	1	0.000167
-66.9	74014	-342.5	1	1.7e-05
58.7	74840.7	-267.6	1	4e-06
48.7	74769.8	-267.3	1	1.4e-05
40	74703.5	-246.7	1	1.9e-05
116.1	75193.7	-700.6	1	0.001319
139.1	75323.9	-859.1	1	0.000201
57.8	75009.5	-214	1	0.000101
47.1	75093.5	-101.5	1	8.8e-05
40.5	75311.9	-48.9	1	1.2e-05
38.6	75488.1	-102.7	1	6e-05
38.6	75492.4	-126	1	9e-06
38.8	75549.6	-101.3	1	2.4e-05
42.1	75860	-104.7	1	7e-06
44.5	75979.9	-146.4	1	1e-05
44.8	75983.2	-152.9	1	3.1e-05
48.9	75893.4	-221.5	1	2.9e-05
29.3	76676.2	-68.3	1	2.9e-05
29.4	76672.8	-70.7	1	1.5e-05
36.2	76447.3	-129.7	1	2e-05
36.7	76433.3	-126.1	1	1.2e-05
40.2	76820.8	-40.9	1	9e-06
37.7	76761.8	-110.8	1	3.2e-05
35	76827.6	-112.5	1	1.6e-05
27.6	76853.6	-162.7	1	1.8e-05
-105.6	75845.8		1	0.000575
21.3	76995.1	-229.6	1	2e-05
39.4	77261.6	-122.3	1	1.2e-05
43.9	77393.2	-140.8	1	9e-06
45	77448.3	-208.3	1	6.7e-05
44.4	77486.4	-115.2	1	8.9e-05
45.3	77430.3	-118.5	1	4e-06
38.9	78001	-119.7	1	0.000121
39.5	77975.7	-154.2	1	8.4e-05
29.4	78101.3	-143.7	1	0.000127
14	78172.4	-207.7	1	0.000201
10.1	78167.4	-227.2	1	0.000332
-5.6	78069.6	-281.5	1	0.000696
259.2	80404.7	-55.7	1	3e-05
138.9	79357.8	-199.5	1	1e-05
74.7	78811.7	-183.5	1	5.8e-05
69.4	78782.5	-166.2	1	0.000195
64.5	78785.7	-144.2	1	0.000221
59.2	78828	-129.9	1	4.6e-05
65	78713.1	-80.7	1	0.000159
72.9	78730.6	-321.6	1	8e-05
34.6	79825.9	-661.1	1	7.9e-05
176.8	76103.8		1	6e-06
36.4	79917.5	-183.1	1	8.2e-05
22.9	80193.1	-316.6	1	1.2e-05
54.2	79672.4	-289.8	1	2.8e-05
-25.5	80458.5	-797.1	1	1.6e-05
40.9	80354.8	-120.9	1	9e-06
36.1	80396	-132	1	0.000188
30.2	80403.7	-154.8	1	3.2e-05
6.4	80273.7	-238.9	1	0.000195
59.9	80980	-129.3	1	0.000255
55.3	80933.8	-142.5	1	9e-06
45.9	80792.3	-150.6	1	3e-06
40.9	80635	-93.2	1	4.1e-05
-55.6	82794.8		1	8e-06
57.3	81373.4	-202.2	1	6.7e-05
57.7	81381.5	-200.4	1	9e-06
65.6	81500	-225.4	1	3.7e-05
69.5	81531.3	-258.3	1	0.000221
66.4	81537.5	-224.2	1	7.4e-05
59.5	81626.2	-160.7	1	8.6e-05
52.1	81772.4	-140.8	1	7e-06
43.7	81924.9	-195.2	1	2.1e-05
33.4	82019.6	-335.9	1	4.2e-05
25.8	82017.1	-461.3	1	0.000125
-8.1	81699.7		1	0.00023
-55.5	81014.9		1	0.000173
5.1	82155.4	-913.5	1	7e-06
12.3	82772.3		1	2.7e-05
32	82479.4	-414.6	1	9e-06
44.2	82597.3	-128	1	2e-05
47.6	82853	-35.4	1	3e-06
40.1	83027.6	-121	1	5.2e-05
36.9	83015.5	-158.5	1	1.4e-05
38.7	83065.5	-145.9	1	1.1e-05
40	82995.9	-97.6	1	2.9e-05
-156.5	84980.6		1	0.000696
49.2	83978.1	-53	1	1.4e-05
40.5	83982.8	-182	1	0.000124
34.5	83928.3	-241	1	0.000226
42.9	84050	-210	1	9e-06
48.8	84147.2	-246.8	1	0.000205
45.7	84120.3	-192.3	1	5e-06
40.7	84192.3	-111.8	1	0.000165
34	84328.4	-116.4	1	2.7e-05
30.9	84346.9	-158.2	1	9.2e-05
25.7	84250.2	-248.5	1	0.00036
40.4	85258.9	-127.8	1	8.3e-05
38.9	85242.1	-144.1	1	0.000105
45.9	85325.3	-134.2	1	7.8e-05
55.6	85398.5	-167.1	1	0.000719
59.6	85403.4	-187.9	1	0.000343
77	85295.7	-269.1	1	0.000117
-10.3	86436.3	-59	1	7.3e-05
19.2	86104	-156.3	1	3e-05
32.7	85902.8	-161.1	1	5.9e-05
37.2	85825.7	-120	1	0.000114
32.8	86350.3	-38.2	1	2.5e-05
34.9	86248.4	-116.6	1	0.000235
27.7	86395.3	-101.3	1	1.1e-05
2.3	86678.1	-162.8	1	0.000104
-11.9	86766.7	-212.1	1	0.00041
-11.6	86766.2	-211.1	1	3.7e-05
1	86790.6	-173.2	1	0.000121
13.5	86872.1	-158.3	1	2.8e-05
17.2	86930.4	-179.9	1	0.000121
16.1	86977.5	-261	1	0.000133
25.2	87534.5	-105.1	1	5.6e-05
23.9	87576.9	-216.1	1	2e-05
25.8	87410.2	-318.1	1	1e-05
25.3	88012.8	-99.3	1	4e-06
25.9	87989.4	-108.5	1	1.4e-05
19.6	88106.5	-133.4	1	0.000178
8.8	88159.7	-222.9	1	5.9e-05
11.1	88170.7	-203.7	1	6.6e-05
22.3	88342.1	-147.3	1	1.9e-05
25	88449.6	-176.5	1	7e-05
24.3	88476.7	-225.5	1	6.3e-05
23.5	88457.7	-261.1	1	1.7e-05
23.7	88491.2	-242	1	0.000123
23.1	88546.9	-234.4	1	1e-06
19.9	88620	-261.8	1	2.9e-05
15.8	89720.4	-189.7	1	2e-06
20.6	89386.2	-182.9	1	3.1e-05
19	89397.8	-203	1	2.3e-05
19	89398	-202.8	1	0.000239
21.5	89469.7	-177.3	1	3.7e-05
17	89193.9	-182.3	1	1e-06
68.9	92572.1	-186.1	1	1e-06
33.4	90166.9	-136.3	1	9e-06
33.6	90182.9	-140.2	1	3.4e-05
33.5	90173.5	-131.9	1	9.7e-05
31.8	90256.9	-45.2	1	7e-06
31.5	90442.3	-124.1	1	1.6e-05
31.5	90437.6	-164.7	1	6.2e-05
32.8	90557	-107.9	1	1.7e-05
37.8	90770.8	-131	1	1.5e-05
43.4	90879	-204.2	1	1.6e-05
53.5	90904.8	-348.6	1	2.9e-05
64.7	90800.8	-484.7	1	9.6e-05
66.9	90760.1	-504.6	1	0.00017
16.4	91814	-102.9	1	0.000175
31.5	91470.6	-202.7	1	1.1e-05
38.7	91270.3	-202.2	1	2.2e-05
25	91646.7	-306.2	1	0.000133
37.8	91267.7	-245.5	1	3e-06
25.8	91794.5	-174.1	1	0.000162
32	91500.4	-222.4	1	1.2e-05
26.8	91702.5	-200.7	1	7e-06
15.9	91995.3	-197.3	1	3e-06
3.3	92220	-224.3	1	2.1e-05
-9.4	92353.8	-270.5	1	5e-05
-10.9	92361.7	-277.3	1	6.8e-05
-9.7	92360.8	-271.7	1	7.9e-05
-10.8	92357.1	-276.2	1	4.8e-05
-9.1	92370.8	-270.8	1	0.000138
-52.5	91745.6	-332.3	1	2.8e-05
42.8	93108.2	-179.9	1	2.9e-05
41.3	93078.2	-174.6	1	0.000205
41.6	93083.7	-178.7	1	0.000104
40.1	93089.2	-144.8	1	0.000184
36.9	93191.3	-114.9	1	6e-06
30.1	93421	-200.1	1	0.000132
-6.9	94292.3		1	0.001584
21.8	93728	-351.9	1	4.3e-05
23.5	93722.5	-313.9	1	3.5e-05
22.9	93712.3	-325.2	1	8.8e-05
22	93674.2	-333.2	1	2e-06
19.4	93303	-215.7	1	1e-05
31.1	94527.5	-215.5	1	0.00013
30	94506.1	-234.9	1	0.000173
34.9	94612.2	-189.1	1	0.000171
43.1	94767.3	-175.4	1	2.4e-05
49.8	94852.6	-200.8	1	0.000203
54.2	94878.5	-229.4	1	3.9e-05
61.3	94867.6	-278.4	1	0.000113
56.1	94911.8	-247.8	1	8.6e-05
44.5	95137.5	-222.6	1	2e-06
44	95175.7	-235.3	1	0.000106
40	95099.3	-132.6	1	3.4e-05
37.2	95856.4	-164.5	1	4e-05
42.3	95824.9	-215.9	1	0.000254
41.2	95839.9	-210.9	1	4.1e-05
38.4	95884.8	-216.6	1	0.000173
33.4	95954.6	-259	1	0.000274
25.2	96037.7	-359	1	0.0009
29.3	96879.8	-154.7	1	1.8e-05
26.4	96748.3	-243.7	1	1.7e-05
26.4	96752.6	-242.9	1	4e-06
22.3	96832.3	-259	1	2.7e-05
16.4	96881.1	-299.6	1	4.9e-05
1.8	96899.9	-415.6	1	7.7e-05
-32.9	96775.6	-701.7	1	8.2e-05
1	96993.5	-426.1	1	0.000153
21.6	97219	-271	1	7.7e-05
23.5	97258.6	-261.5	1	8e-06
20.7	97114.3	-243	1	1.3e-05
20.6	97141.4	-257	1	0.000106
12.6	97620	-595.4	1	0.000213
30.4	97239.3	-103.6	1	4e-06
-4.5	99104.5		1	4e-06
31.2	100096	-724.1	1	1.7e-05
36.8	98751.8	-204.5	1	3.3e-05
9.3	98493.6	-515.4	1	0.000258
-1.9	98330.6	-592.3	1	0.000185
46	99152.7	-447.4	1	2e-06
40.9	99056.2	-436.9	1	0.000107
34	98923	-359.8	1	3.2e-05
26.5	98839	-156.9	1	6.9e-05
28.2	99412.6	-55	1	9.3e-05
28	99400	-67.3	1	3.9e-05
36.1	99576.5	-93.3	1	0.000331
46.6	99629.5	-170.5	1	0.000125
48.7	99620.9	-180.1	1	0.000115
23.3	99812.7	-166.6	1	0.000108
-5.8	100018	-287.6	1	0.001118
-2.6	100009	-266.2	1	0.000129
11.6	100036	-197.8	1	0.002323
84.8	100250	-84.3	1	0.000761
143.6	100367	-87	1	0.000764
158.7	100382	-96.4	1	0.003771
229.2	100393	-153.8	1	0.000711
140.4	100693	-98.1	1	0.000356
104.9	100716	-71.1	1	0.001311
141.8	100653	-84.7	1	5.5e-05
55.3	100907	-151	1	0.002466
34.3	100986	-242	1	8.5e-05
-4.6	101263	-402.8	1	0.000273
8.2	101279	-302.1	1	0.000403
-6.5	101192	-389.3	1	0.002544
-64.4	100802	-609.1	1	0.000889
47.2	101514	-306.6	1	0.000327
108.7	101823	-250.7	1	1e-05
252	102446	-247.3	1	0.000233
133.3	102251	-62	1	0.00033
82.2	102281	-19.3	1	0.001443
57.4	102402	-12.5	1	3.2e-05
78.3	102510	-63.8	1	0.000128
32.3	102743	-259.6	1	0.000223
27.3	102901	-48.6	1	7.7e-05
66.7	103085	-28	1	0.000192
130.7	103211	-92.8	1	0.000349
112.8	103201	-69.8	1	8.3e-05
100.5	103589	-55.7	1	0.000738
66.6	103624	-30.9	1	0.000408
45.9	103681	-35.8	1	0.000505
45.6	103692	-49.5	1	0.001087
39	103703	-19	1	0.000226
159.7	105288		1	0.004836
34.3	104251	-208.8	1	0.000174
31.8	104276	-131.5	1	0.001439
69.7	104462	-53.4	1	9.1e-05
97.5	104524	-65.1	1	0.000649
201.2	104632	-160.5	1	0.000288
420.5	104689	-382.2	1	0.00083
1131.3	104576		1	0.001816
216.6	104837	-207.9	1	0.00198
236.4	104820	-222.2	1	0.002628
55.9	105064	-169.7	1	0.000251
-4.1	105151	-187.3	1	0.00192
-46	105193	-225.4	1	0.000923
-58.1	105194	-241.5	1	0.000791
-501.5	104638	-887.9	1	0.002433
-393.9	104829	-735.8	1	0.00049
-89.8	105649	-355.7	1	1e-05
62.7	106207	-122.8	1	0.000639
0.6	106035	-187	1	0.000219
4.3	106054	-188.6	1	0.000209
26.2	106236	-274.5	1	0.00236
33.6	106316	-340.7	1	0.000545
28.4	106243	-209.1	1	0.000127
40	107000	-98.3	1	2.4e-05
32.7	106951	-191.8	1	7.7e-05
35.4	106984	-182	1	4e-05
36.9	107001	-185.9	1	0.0003
45.8	107053	-247.3	1	0.000167
2533.7	108964		1	0.001804
50.7	107246	-263.4	1	0.000209
42.4	107311	-190.4	1	2e-05
48.9	107671	-335.9	1	6e-06
34.9	107850	-203.1	1	4.6e-05
52.5	107505	-322	1	9.2e-05
66	107171	-362	1	3e-06
37.3	107934	-354.4	1	2e-06
26.5	108234	-390.7	1	9e-06
29	108166	-359.6	1	3.2e-05
34.8	108057	-214.1	1	6.3e-05
23.4	109357	-162.9	1	1.6e-05
27.9	108939	-199.7	1	3e-06
24.8	109080	-239.6	1	8.3e-05
10.1	109486	-490.3	1	0.000113
26.2	109182	-202.6	1	8.7e-05
28	109187	-171.5	1	6.6e-05
29.6	109230	-151.3	1	6.2e-05
33	109409	-138.6	1	2e-06
34.6	109550	-170.7	1	5.7e-05
33.1	109340	-219.8	1	6e-06
35.6	109824	-127.4	1	8e-06
35.9	109845	-141.8	1	1.1e-05
36.3	109832	-161.3	1	4e-05
35.6	109892	-139.6	1	2.1e-05
32.9	110091	-138.7	1	5e-06
39.2	109743	-56.4	1	0.000171
-44.4	113467		1	5.1e-05
27.7	110510	-190	1	7e-06
31.7	110483	-103.2	1	3.3e-05
34.7	110676	-42.4	1	8e-06
33.6	110699	-74.7	1	7e-06
35.1	110890	-26.4	1	5e-06
27.6	111024	-186.1	1	1.7e-05
23.5	110981	-269.4	1	3.4e-05
31.9	111436	-207.2	1	8e-06
20	110971	-339.3	1	3e-06
34.9	111656	-292.4	1	3e-06
11.1	110464	-84.7	1	2.2e-05
10.9	110454	-75.1	1	1e-05
-1	109737	-32.3	1	2e-06
-59.1	105659	-2.3	1	1e-06
