# Supplementary material for: Data on the evaluation of structural index from aeromagnetic enhanced datasets with the application of Euldph-λ semi-automatic algorithm
Source: Data Brief. 2018 May 23;19:798–803. doi: 10.1016/j.dib.2018.05.090 (PMC5997928; doi:10.1016/j.dib.2018.05.090)
Supplement: Supplementary file 6 — Supplementary material [file mmc6.xlsx]

## Sheet: 0.5
Window size = 3
Structure index, SI = 0.5, 1.0, 1.5, 2.0, 2.5, & 3.0
Result: Background *SI		Z R RMS
32.8	61059.5	-27.2	1	5.1e-05
10.4	61415	-302.3	1	5.9e-05
23.6	61353.3	-110.3	1	8.4e-05
26.3	61409.6	-90.9	1	7e-06
33	61625.9	-159.9	1	0.000102
33.3	61630.1	-169.9	1	9e-05
32.9	61641	-160.5	1	1.6e-05
27.2	61806.9	-145.5	1	8e-06
24.8	61848	-170.5	1	2.6e-05
25.4	61848.9	-159.9	1	5.1e-05
31	62001.9	-44.8	1	4.1e-05
32.2	62227.9	-25.8	1	0
31.8	62279.6	-38.6	1	5e-06
32.4	62608.1	-30	1	6e-06
22.3	62188	-376.4	1	2.8e-05
23.6	62262.7	-333.8	1	2.2e-05
29.4	62732.4	-178.4	1	9e-06
29.8	62795.2	-180.1	1	1e-06
30.3	63070.6	-309.5	1	1e-05
30.2	63124.4	-363.9	1	1.4e-05
30.3	63381.6	-385.8	1	2e-06
29	63185.3	-864.9	1	4e-06
30.8	63964.5	-48.6	1	2e-06
30.2	63993	-293.7	1	1e-06
30.3	63985.1	-303.7	1	0
32	63740.9	-330	1	2e-06
34.4	63572.8	-188.4	1	2e-06
30.2	64945	-101.9	1	5e-06
28.2	65078.1	-517	1	3e-06
28.9	64851.1	-980.9	1	1.3e-05
27.8	65015.2	-861.7	1	0
38.2	63944.9	-950.3	1	1e-06
55.8	62703.7	-113.1	1	1e-06
-21.2	68995.9		1	1.2e-05
31	65895.8	-208.5	1	3.1e-05
34.6	65628.9	-429	1	1.3e-05
30.3	65869.1	-347.3	1	3e-06
26.7	66017.6	-354	1	1.8e-05
20.7	66188.1	-427.2	1	3.4e-05
31.4	65998.2	-244.7	1	1.7e-05
34.6	66003.4	-182.2	1	3.4e-05
40.1	66167.8	-104	1	1e-05
40.1	66196.4	-117.7	1	3.2e-05
41.3	66238.3	-68.3	1	3.9e-05
40.5	66516.2	-31.9	1	2.9e-05
32.2	66745	-122.1	1	4.6e-05
24.4	66788.9	-203.1	1	2.5e-05
16	66759	-266.9	1	0.00087
27.9	66838.9	-210.9	1	0.000321
35.3	66893.5	-201.4	1	2e-05
46.3	66955.2	-221.5	1	0.000195
47.8	66958	-228.2	1	8.8e-05
45.4	66967.2	-213.1	1	0.000201
81.7	66557.4	-460.7	1	0.000187
42.4	67424.8	-290.4	1	3.4e-05
27.8	67607.2	-198.6	1	0.00011
19.9	67724.9	-189.7	1	4e-06
14.9	67785.3	-224.7	1	0.000212
19.3	67785.2	-155.2	1	0.00017
24.6	67961.9	-44.1	1	3.9e-05
29	68252.6	-61.6	1	6.2e-05
33.8	68363	-174.9	1	4.2e-05
36.9	68336.6	-224.4	1	7.5e-05
38	68315.2	-229.9	1	4e-06
33	68421.3	-254.5	1	8.6e-05
-67.2	70361.8		1	0.000821
14.7	68900.9	-306.3	1	6.6e-05
18.9	68873.8	-244.2	1	2.8e-05
23.9	68914.5	-178.5	1	3.3e-05
29.6	69024.2	-155.2	1	4e-06
34.6	69132.1	-205	1	0.000157
41.9	69202.1	-379.9	1	2e-06
77.6	69033.8		1	9.3e-05
63.1	69494.3		1	0.000203
35.8	69731.1	-352.7	1	0.000121
30.3	69807.4	-253.6	1	0.000152
26.7	69859.1	-231.4	1	4.7e-05
19.5	69936.2	-238.3	1	3.8e-05
18.4	69943.2	-244.1	1	0.000106
18.3	69943.2	-244.6	1	3.7e-05
31.2	70027.1	-139	1	6.3e-05
46.3	70366.3	-15.7	1	5e-06
35.7	70492.8	-121	1	3.4e-05
40	70530.7	-76.6	1	1.7e-05
37.4	70752.1	-63.6	1	4.1e-05
20.4	70889.1	-153.7	1	0.000131
9.5	70885.4	-207.2	1	5.1e-05
18	70930.5	-178.3	1	8.3e-05
37.9	71112.7	-169.3	1	7e-06
46.2	71207.3	-212.4	1	0.000549
45	71199.2	-195.1	1	6.4e-05
38.3	71285	-93.5	1	0.00012
32.3	71468.9	-111.8	1	2.2e-05
31	71479.9	-157.6	1	5.2e-05
33.6	71593.4	-83.2	1	0.000101
40.5	71829.5	-119.9	1	4.4e-05
47.4	71904.9	-227.4	1	6.1e-05
53.1	71870	-309.6	1	0.000228
46.4	71964	-244.1	1	9.4e-05
30.5	72232.4	-173.4	1	2e-06
24.7	72320.4	-182.7	1	2.9e-05
17.5	72388.2	-227.1	1	0.000322
18.3	72386.7	-220.4	1	6.6e-05
25.6	72445.2	-161.8	1	2.9e-05
33	72664.9	-143.7	1	1.5e-05
31	72749.2	-205	1	6.5e-05
36.4	72761.9	-102.5	1	5e-06
38.2	72989.1	-39.5	1	9e-06
25.7	73219.7	-148.4	1	0.000291
-50.3	73413.2	-809.3	1	3.3e-05
-159.3	73335.5		1	3e-05
-96.4	73512.3		1	0.000347
82.9	74265.2	-38.7	1	0.000108
48.1	74001.2	-201.1	1	7.6e-05
21.4	73723.1	-259.6	1	3.4e-05
16.8	73668.6	-257.2	1	4.7e-05
2.9	73504.5	-209.3	1	3e-06
36.6	73877.7	-364.4	1	1.4e-05
-33.5	72893.4	-224.4	1	1.3e-05
37.2	74028.6	-276.7	1	4e-06
-1.7	73631.4	-144.1	1	5.5e-05
-12.3	73638.2	-70.8	1	2.7e-05
197.9	74497.2		1	3.5e-05
24	74556.3	-155.6	1	0.000113
10.2	74745.7	-66.6	1	5e-06
11.4	74757.6	-78.5	1	4.3e-05
20.8	75231.4	-104.5	1	0.000352
42.7	75254.5	-214.6	1	0.000176
55.5	75193.4	-255.1	1	0.000129
67.1	75056.8	-241.8	1	2.4e-05
-30.4	76370.5	-37	1	0.000163
63.9	75599.2	-442.1	1	0.000207
20.3	75973.5	-295.5	1	0.000709
6	76096.6	-262.9	1	1.4e-05
33.4	75888.9	-264	1	1e-05
-228.4	76763.1		1	5e-06
-53.6	76696.1	-343.2	1	9e-05
-40.1	76821.7	-206.6	1	0.000171
-43.1	76845.2	-199.3	1	4.5e-05
-42.9	76844.6	-199.2	1	0.000375
-33.8	76831.1	-189.9	1	0.000404
44.8	77316.7	-83.5	1	0.000168
-62.6	77394.5	-201.2	1	0.000184
-87.2	77588	-258.4	1	0.000348
-164	77503.5	-322.4	1	0.001381
-149.6	77532.1	-316.4	1	1.3e-05
-131.6	77589.1	-324.1	1	0.000156
-115	77666.8	-355	1	0.001262
-148.7	77474.5	-249.5	1	0.008863
157.8	79099.1	-711.7	1	0.002804
277.5	79795.4		1	0.00281
5.3	78223.3	-109.2	1	0.000639
-17.2	78079.2	-52.1	1	3.2e-05
99.3	78945.1	-205	1	0.000187
73.4	78806.3	-127.1	1	0.000264
62.5	78793	-76.3	1	0.000378
6495.2	102333		1	0.000364
32.1	79415.9	-72.4	1	7.8e-05
36.9	79402.4	-105.3	1	0.000225
24.2	79479.5	-64.8	1	9e-06
9.1	79586.6	-63.7	1	7e-05
-24	79797.2	-120.5	1	0.000156
-37.9	79871.8	-155.2	1	0.001246
-18.7	79808.8	-91.2	1	3.3e-05
-15.7	79816.2	-78	1	0.000131
-23.5	79732.6		1	0.001002
-15.3	79868.6	-80	1	4e-06
-0.8	80179.3	-32.1	1	9e-06
6.8	80419.1	-34.5	1	5.8e-05
11.3	80628	-81.1	1	0.000286
12.6	80691.5	-116.9	1	0.000193
12.8	80693.7	-121	1	9.2e-05
8.7	80728.7	-69.6	1	6e-06
14	80644.4	-66.5	1	3e-05
-97.5	84582.8	-15.1	1	2e-06
-8.1	81984.6	-563.5	1	1.6e-05
6.4	81459	-268.4	1	3.4e-05
8.1	81445.6	-131.2	1	0.000121
9.6	81642	-35.5	1	1.6e-05
14.5	81848.1	-108.9	1	2.9e-05
17.3	81846.9	-162.4	1	2e-05
12.5	81984.6	-122	1	1.4e-05
11.3	82101.9	-191.5	1	8.1e-05
11.1	82099.1	-110	1	6.3e-05
13.2	82303.7	-49.6	1	2.5e-05
20.6	82500.5	-139.4	1	2.8e-05
25	82512.9	-194.8	1	0.000105
21.7	82548.4	-171.9	1	2.1e-05
13.7	82690.6	-187.6	1	1.4e-05
10.8	82741.5	-225.8	1	0.000335
16.3	82714.6	-94.4	1	2.4e-05
16.9	83254.6	-138	1	4.2e-05
15.7	83273.1	-380.4	1	6.4e-05
41.1	82155.5		1	4.1e-05
-1244.7	118629		1	6e-06
-24.3	84718.7	-441.1	1	5e-06
1.5	83953.2	-735.1	1	3e-06
-6.9	84138	-772.2	1	1.4e-05
-59.1	85046		1	0.000523
-40.5	85007.5	-974.8	1	0.000287
3.3	84447	-413.4	1	8e-05
-29.2	84597.5	-826.4	1	2e-05
21.7	84691.1	-151.2	1	0.000211
26.3	84764.5	-124.2	1	2.5e-05
32.4	84897.2	-135.4	1	9.7e-05
35.9	84949.7	-179	1	0.000188
34.7	84956.2	-157.6	1	6.5e-05
31.3	85057.9	-120.8	1	3.2e-05
26.3	85267.2	-168.8	1	2.2e-05
7.5	85900.7	-735.4	1	0.000139
18.2	85631.2	-365.2	1	0.000122
19.4	85628.4	-330.1	1	0.000155
19.1	85625.8	-334	1	0.000149
27.1	85752	-275.7	1	3.5e-05
24.5	85717.3	-267.4	1	5.5e-05
16.5	85682.4	-146.3	1	9.4e-05
14.3	85847.4	-12.9	1	0.000176
16.6	86589.7	-96.4	1	2.9e-05
11.6	86613.5	-214.9	1	9.1e-05
-15.6	86385.4	-452.9	1	0.000525
-183.2	84628.9		1	0.000665
-10.2	86622.8	-193.2	1	0.000217
46.1	87004.3	-53.7	1	7.7e-05
75.5	87130.6	-58	1	0.000459
110.6	87219.6	-96.6	1	0.000584
138.8	87246.8	-138.3	1	0.000487
207.8	87210.5	-245.8	1	0.000737
147.4	87303.8	-155.5	1	0.000798
98.5	87438.3	-91.3	1	0.000364
119.4	87346.9	-110	1	0.000241
-15.8	88075.8	-42.4	1	4.3e-05
16.5	87925.9	-72.1	1	0.00051
25.1	87882.8	-77.6	1	2.5e-05
20	87912.7	-85.6	1	0.000536
-6.9	88524	-130.5	1	0.000238
4.3	88447.4	-162.9	1	0.000105
6.5	88438.3	-159.8	1	0.000326
-3.5	88438.7	-194.9	1	0.000208
-10.7	88408.8	-226	1	0.001341
16.9	88653.6	-104.7	1	0.000242
28.3	88880.7	-73.3	1	7e-06
31	89104.6	-123.8	1	0.000124
27.9	89215.9	-223.9	1	9.8e-05
26.6	89215.6	-257.9	1	8.5e-05
29.3	89318.4	-159.3	1	5.2e-05
26.6	89495.7	-123.7	1	8e-06
19	89621.4	-164.7	1	6.4e-05
10.5	89652.3	-229.4	1	3.4e-05
11.6	89657.3	-221.8	1	0.000185
21.3	89798.9	-170.6	1	1.5e-05
25.8	89960.9	-186.8	1	3.8e-05
25.8	89955.8	-184	1	0.000102
30.5	90451.1	-171.3	1	5.4e-05
30.2	90436.9	-173.2	1	4e-06
32	90537.9	-216	1	3.7e-05
35.5	90671.3	-466	1	0.000129
23.8	91940.8	-159.8	1	0.000123
23.8	91750.7	-47.8	1	0.000102
26.1	91813.9	-172.3	1	7e-06
31.5	91722.9	-290.7	1	1.1e-05
41.6	91392.6	-341.5	1	3e-06
60.7	90617.7	-117.1	1	6.5e-05
41.3	91434.1	-744.9	1	3.7e-05
171.3	85622.6	-210.1	1	4e-06
57.4	90774	-470.9	1	3e-06
-119.8	98456.8		1	2.1e-05
25	92334.5	-469.5	1	6e-06
43.3	91778.8	-175	1	1.5e-05
33.8	92685.7	-224.6	1	6e-06
33.4	92565.1	-308.2	1	3.6e-05
35.2	92484.3	-314.6	1	5e-06
37.8	92439.5	-287	1	5.5e-05
39.8	92438.2	-254.7	1	5.3e-05
21.7	92184	-608	1	8.2e-05
-32.2	92081.3		1	0.000543
21.6	92880.2	-578.8	1	0.000145
19.9	92841.3	-610.4	1	3.3e-05
15.1	92696.6	-678.9	1	4.1e-05
-14.3	91445.1	-832.6	1	0
-15.6	90538.9	-27.2	1	1e-06
-227.9	86582.3		1	1e-06
60.8	94987.1	-277.9	1	9e-06
111.8	97372.8	-153.5	1	6e-06
51.5	94614.6	-506.2	1	1.3e-05
53.6	94705	-194	1	3.6e-05
47.4	94480.9	-250.3	1	6.7e-05
44.3	94417.8	-190.8	1	2.7e-05
41.5	94467	-104.3	1	0.000137
36.7	94651.3	-77	1	3.2e-05
31.4	94721.4	-154.7	1	6.9e-05
27	94657.5	-231.6	1	7.2e-05
16.9	94337.4	-331.3	1	1.3e-05
20.3	94468.9	-328.8	1	3e-06
36.8	95109.9	-382.3	1	4.4e-05
32.6	94959	-280.9	1	9e-06
31.1	95018	-54.3	1	3.6e-05
33.5	95904.9	-229.6	1	1.9e-05
32.9	95897.7	-253	1	0.000129
34.3	95928	-226.4	1	0.000169
36.3	95969.1	-216.3	1	1.4e-05
43.6	96082.9	-234.7	1	4.2e-05
43.7	96083.7	-235.2	1	0.00016
34.8	96058.9	-157	1	2.8e-05
37.9	96753.9	-171.6	1	3.7e-05
46.2	96679.5	-283	1	9.8e-05
51.7	97251.4	-169.3	1	1.4e-05
47.8	97171.7	-170.2	1	6e-05
59.6	97263.5	-208	1	0.000246
53.2	97243.4	-183.6	1	7.3e-05
34.4	97279.4	-109	1	2.9e-05
33.6	97627.1	-117.6	1	1.6e-05
38.6	97563.6	-136.1	1	1.6e-05
26.1	97701.2	-97.3	1	6.4e-05
15.7	97925.3	-113	1	0.000144
15.1	97973.1	-152.3	1	7.1e-05
15.2	98006.8	-92.5	1	0.000107
24.3	98201.3	-78.3	1	0.000136
39	98277	-158.9	1	3.8e-05
29.5	98312.8	-109.6	1	4.8e-05
13.6	98498.5	-100.7	1	0.000334
8.4	98563.4	-162.7	1	0.000134
8.6	98565.4	-159.4	1	0.000122
16.8	98675.9	-136.5	1	9e-06
49.1	98951.7	-238.6	1	0.000332
60.4	99254	-234.3	1	0.000123
44.5	99222.6	-165.7	1	0.00035
39.5	99242	-149.9	1	0.000109
30.7	99332.1	-150.7	1	7e-05
29.8	99353.9	-165	1	8.4e-05
23.6	99970	-234.4	1	6e-06
25.3	99888.6	-221.6	1	6.2e-05
25.1	99901	-246.5	1	9.9e-05
25.1	99898.1	-251.6	1	0.000335
26.8	100030	-173.5	1	0.000297
33.7	100256	-129	1	1.9e-05
40.3	100356	-149.4	1	0.000152
39.8	100354	-146.5	1	4e-06
40.1	100352	-148.2	1	0.000166
23.8	101043	-91.7	1	1.5e-05
36.9	101002	-203.3	1	6.7e-05
42	100945	-234.1	1	2.6e-05
61.9	100506	-235.5	1	6e-06
42.5	101164	-436.7	1	3e-06
138.9	98607.5	-231	1	1.7e-05
68.5	100436	-315.4	1	1.5e-05
0.6	102215	-487.5	1	4.4e-05
24.1	101613	-359	1	1.2e-05
28.8	101523	-293.2	1	5.9e-05
25	101540	-385.6	1	5.2e-05
25.9	101550	-358.6	1	6.9e-05
29.5	101660	-247.7	1	0.000145
32.5	101872	-166	1	5e-06
30.9	102232	-298.6	1	4.1e-05
31.7	102223	-263.7	1	1.2e-05
34	102299	-145	1	6e-06
33.7	102379	-117.5	1	3.2e-05
33.7	102381	-117.7	1	5.1e-05
27	102421	-198.9	1	2.2e-05
-93.8	101244		1	0.000124
22	102608	-261	1	6.1e-05
29.8	102797	-158.6	1	8.1e-05
31.3	102869	-153	1	5e-06
30.3	102651	-35.7	1	4.4e-05
-111.9	103195		1	3e-06
36.6	103696	-250.3	1	3.3e-05
33.6	103522	-285.8	1	5e-06
26.4	103057	-197	1	9e-06
41.2	103915	-783.1	1	5e-06
-17.3	98856.9		1	1.7e-05
40.4	104236	-244.8	1	3e-06
40.8	104260	-245.3	1	1.1e-05
42.9	104358	-274.7	1	6.4e-05
40.5	104299	-224.3	1	3e-05
39.2	104302	-193.8	1	0.00011
37	104366	-152.7	1	6.1e-05
33.7	104534	-139	1	1.1e-05
32	104647	-185.8	1	3.4e-05
31.2	104676	-249.5	1	2.1e-05
31.6	104696	-209	1	0.000103
32.9	104906	-114	1	4e-06
34.3	105138	-146.2	1	1.3e-05
35.6	105265	-250.2	1	2.1e-05
34.7	105253	-169.2	1	1.8e-05
33.6	105369	-105.7	1	1e-05
32.8	105527	-131.1	1	4.2e-05
33.2	105465	-100.3	1	2e-06
32.5	105826	-62	1	2e-06
32.2	105876	-71.5	1	1.2e-05
31.1	105894	-117	1	5e-06
31	105881	-120.4	1	8e-06
31.3	106348	-163.2	1	1e-05
30.4	106304	-191.4	1	1.2e-05
31.2	106347	-188.1	1	2e-06
37.4	106628	-278.1	1	0.000132
58.2	107400	-687.5	1	0.000205
46.9	107018	-451.7	1	6.3e-05
45.9	106992	-427.8	1	0.000128
41.5	106935	-322.8	1	9e-06
38.3	106953	-242.8	1	3.3e-05
47.3	107278	-511.4	1	0.000134
32.8	107468	-144.3	1	2.5e-05
33.9	107419	-162.6	1	2.1e-05
33.8	107433	-163.3	1	3.2e-05
35	107286	-83.7	1	6.6e-05
27.7	108581		1	2.2e-05
30.9	108003	-294.9	1	4e-06
32.2	107868	-207.6	1	2.3e-05
32	108464	-93.9	1	6e-06
31.6	108554	-89.1	1	6e-06
29.3	108740	-185.2	1	1.5e-05
24.1	108844	-413.3	1	1.9e-05
25.7	108865	-351.8	1	1e-05
27.9	109029	-326.8	1	8e-06
27.8	109210	-420.2	1	0.000114
28.5	109142	-343.7	1	9.4e-05
29.5	109613	-132.8	1	0.000166
29.4	109629	-177.7	1	4.8e-05
29	109640	-164.7	1	5.5e-05
25.9	109711	-155.8	1	1.9e-05
26.1	109708	-154.9	1	0.00016
39.3	109586	-66.3	1	5.3e-05
-0.9	110402	-252	1	0.00022
14.9	110216	-162.1	1	0.000241
3.7	110239	-227.4	1	7.5e-05
11.3	110273	-190	1	9.1e-05
16.8	110366	-184.8	1	1.9e-05
15.7	110488	-249.8	1	0.000357
25.6	110546	-119.8	1	1e-05
25.8	110564	-118.3	1	5.4e-05
30	110821	-79	1	7e-06
32.1	111054	-104.7	1	4.3e-05
32.6	111151	-169.4	1	1.7e-05
32.9	111149	-225.5	1	0.00013
33.6	111099	-259.3	1	0.000173
40.4	110694	-351.1	1	1.1e-05
20.4	111690	-273.8	1	4e-06
34	111255	-159.5	1	5e-05
28.4	112201	-81.5	1	4e-05
39.9	111383	-150	1	3e-06
55.5	111096	-2.4	1	9e-06
