# Supplementary material for: Data on the evaluation of structural index from aeromagnetic enhanced datasets with the application of Euldph-λ semi-automatic algorithm
Source: Data Brief. 2018 May 23;19:798–803. doi: 10.1016/j.dib.2018.05.090 (PMC5997928; doi:10.1016/j.dib.2018.05.090)
Supplement: Supplementary file 7 — Supplementary material [file mmc7.xlsx]

## Sheet: 0.5
Window size = 3
Structure index,SI = 0.5, 1.0, 1.5, 2.0, 2.5, 3.0
Result: Background*SI,	X (UTM)	Z (m)	R	RMS
12.6	61279.6	-13.9	1	2e-06
11	61798.3	-6.2	1	6e-06
49	58358.1	-740.4	1	0.000107
13.2	61907.3	-141	1	2e-06
14	61705.4	-97.1	1	3e-06
13.8	62011	-163	1	9e-06
13.8	61872.6	-269.6	1	1e-06
15.2	62089.7	-341.9	1	1e-06
13.2	62076.1	-89.2	1	8e-06
12.9	62267.8	-15.4	1	1e-06
12.9	62630.3	-113	1	2e-06
13	62660.8	-155.1	1	3e-06
10.8	57365.2		1	1e-06
15.7	63512	-238.7	1	0
14.6	63411.8	-23.3	1	2e-06
14.2	63219.7	-301.1	1	8e-06
15.1	63369.1	-234.9	1	3e-06
14.6	63323.2	-223.7	1	2e-06
14.3	63310.6	-205.8	1	1.4e-05
12.3	63373.9	-93	1	2e-06
11.9	63528.2	-98.3	1	2e-06
12.2	63524.1	-123.9	1	6e-06
11.5	63727.4	-45.8	1	0
12.7	63876.8	-112.3	1	2e-06
12.4	63884.4	-92.2	1	1e-06
12.4	64029.6	-101.4	1	0
11.8	64400.4	-58.1	1	4e-06
14.3	64394.9	-203.9	1	4e-06
14.2	64397.3	-202.6	1	2e-06
15.8	63397.4	-69.8	1	0
57.7	63707.7		1	1e-06
12.7	65230.5	-237.7	1	3e-06
16	64567.8	-321.9	1	1e-06
12.9	65627.5	-218.1	1	2e-06
117.7	63395.6		1	0.000249
13.2	65783.6	-321.1	1	3e-06
14.1	65730.7	-369.1	1	4e-06
16.2	65489.3	-365.3	1	1e-06
16.6	65355.7	-212.8	1	4e-06
14.3	66380.2	-130	1	1e-06
17	66343	-374.1	1	5e-06
16.5	66375.5	-344.2	1	1e-06
18.4	66006.3	-279	1	3e-06
16.1	66907	-137.9	1	1.4e-05
20.7	66852.4	-427.8	1	8e-06
22.3	66746.7	-478.6	1	2e-06
23.7	66561.1	-440.5	1	1e-06
240.4	56076.4		1	3e-06
225.2	46970.6		1	4.9e-05
10.9	68520.6	-471.7	1	8e-06
11.3	68487.1	-513.3	1	0
19.9	67626.6	-653.7	1	0
23.7	67208	-302.1	1	4e-06
18.1	68712.4	-299.5	1	0
21.4	68141.1	-348.5	1	2e-06
21.8	68058.6	-296.5	1	8e-06
22	68043.2	-214	1	5e-06
21.8	67808.9	-492.5	1	7e-06
22.3	68532.4	-177.6	1	7e-06
22.3	68561.5	-165.6	1	2e-06
21.6	68327.7	-158.4	1	1e-06
24.4	69289.1	-271	1	3e-06
24	69068.5	-335.3	1	1e-06
24.4	69127.9	-353.8	1	7e-06
24.6	69136.7	-364.6	1	1e-05
21.2	69131.1	-93.2	1	1e-06
22	70420.8	-95.2	1	0
23.8	70593.2	-275.3	1	1e-06
25.2	70232.4	-493.4	1	0
22.4	69667.2	-299.6	1	1e-06
16.4	65957.1	-100.7	1	0
35.9	71264.1		1	1.3e-05
22	70466.4	-205.9	1	4e-06
21.4	70502.6	-151.8	1	3e-06
21	70592.3	-132.8	1	1e-06
21.3	70430.8	-59	1	1e-06
21.5	70429	-189.6	1	1e-06
20	71200.7	-142.1	1	1e-06
20	71218.1	-147.2	1	1e-05
18.9	71698.6	-423.2	1	1.7e-05
19.8	71610.9	-264.7	1	1.6e-05
19	71603	-340.1	1	4.1e-05
17.5	71544.9	-399.9	1	6.6e-05
8.7	71141.3	-487.2	1	0
23	72342.3	-116.2	1	9.4e-05
20.9	72290.3	-146.9	1	1e-05
24	72354.6	-137.7	1	7e-06
31.3	72465.3	-148.3	1	1.8e-05
44.5	72597.5	-193.4	1	3.6e-05
66.9	72714.5	-290.8	1	0.000207
57.9	72702.5	-250	1	0.000117
43.6	72740.8	-192.2	1	0.000103
38.3	72782	-179.2	1	1.2e-05
33.4	72850.4	-189	1	5.5e-05
26.7	73031	-307.9	1	0.000567
13.6	73578.4	-910.5	1	0.001307
16.2	73454.2	-746.1	1	0.000627
20.5	73252.4	-343.4	1	3.1e-05
21.1	73267.9	-177.1	1	3e-06
21.3	73490.5	-2.6	1	1.1e-05
21.7	73778.3	-78.6	1	5e-06
22.5	73791	-189	1	3e-06
22.5	73787.5	-191.6	1	1.4e-05
20.6	73941.4	-175.2	1	5e-06
17	74138.3	-259.2	1	3.6e-05
13.9	74219.2	-370.7	1	1.5e-05
14	74219.2	-367	1	2.2e-05
17.7	74308.8	-236.7	1	4e-06
17.7	74307.6	-237.1	1	3e-06
14.5	73969.8	-58.3	1	2e-06
24	75029.3	-47.4	1	8e-06
19.9	74977	-200.3	1	1.8e-05
17	74891.3	-229.3	1	1.2e-05
6.2	74601.6	-191.2	1	2.2e-05
362.5	82028.4		1	0.00121
122.6	76928.1		1	8.5e-05
30.5	75231.7	-406.8	1	7.8e-05
101.3	75622.1		1	6.7e-05
39.5	75843.7	-496.8	1	2e-06
26.5	75836.2	-281.2	1	9.2e-05
25.4	75848.1	-267.3	1	0.000135
25.1	75853.7	-265.6	1	2.2e-05
24.9	75856.4	-266	1	4.7e-05
39.8	75572.8	-70.6	1	8.7e-05
-3	77020.5	-361.8	1	1.7e-05
10.4	76646.4	-353.3	1	1e-05
12.5	76614	-325.5	1	3.8e-05
8.7	76620.2	-399.3	1	5.7e-05
23.6	77353.3	-300.7	1	3.4e-05
27.7	77356.5	-208.6	1	4.9e-05
29.4	77376	-194.8	1	3.1e-05
36	77458.8	-205.7	1	5.3e-05
37.4	77469.6	-216.5	1	0.000117
33.4	77479.8	-177.1	1	3.9e-05
27.3	77567	-145.8	1	2.9e-05
22.2	77679.8	-189.6	1	7.8e-05
21.3	77697.9	-231.2	1	2.7e-05
21.1	77691	-254.2	1	3.6e-05
22	78834	-52.7	1	3.6e-05
18.7	78923.1	-198.4	1	9e-06
17.2	78879.7	-237.7	1	1.9e-05
17.7	78914.1	-238.3	1	2e-05
22.3	79481	-473.1	1	0.000213
22.3	79468.9	-267.5	1	4.3e-05
21.3	79388.2	-192.1	1	3e-06
21.5	79386.2	-203.2	1	6e-06
19.9	79466.8	-162.4	1	6e-06
17	79610	-179.8	1	3.6e-05
15.3	79661.8	-226.4	1	1.4e-05
12.6	79654.8	-327.1	1	4e-05
24.2	80384.9	-32.1	1	1.3e-05
18.6	80356.7	-209.5	1	2.4e-05
15.9	80280.3	-244.5	1	1.2e-05
13.9	80209.4	-235.1	1	1.6e-05
11.9	80146.4	-180	1	7e-05
18.9	80255.4	-555.8	1	6.8e-05
6.1	79833.6	-70	1	1.3e-05
27.5	81327.5	-342.6	1	4.3e-05
21.5	81035	-212.9	1	2e-05
22.4	81050.9	-234.9	1	2.9e-05
28.5	80979.8	-378.1	1	1.5e-05
43.2	80297	-603.6	1	8e-06
18.4	81573.7	-248.4	1	1e-06
19.7	81417.7	-226.4	1	1.7e-05
19.1	81620.2	-320.6	1	5e-06
19.1	82013.9	-624.5	1	0.000142
18.8	81876.8	-473.7	1	3.5e-05
17.7	81793.4	-216.6	1	1.1e-05
17.1	81929.3	-62.9	1	3e-06
17.9	82130.1	-107.1	1	6e-06
18.2	82131.8	-135.1	1	3.9e-05
17.3	82236.5	-88.7	1	7e-06
16.1	82418.7	-123.6	1	2.2e-05
8.5	83011.5	-756.7	1	0.000203
15	83121.4	-296.8	1	6.1e-05
8.4	83377.7	-766.1	1	4.9e-05
-38.6	84147.1		1	0.000759
19.2	83354.7	-250.8	1	8e-06
16.3	83323.8	-340.4	1	8.6e-05
10.2	83195.8	-425.5	1	4.4e-05
7.5	83134.2	-433.8	1	0
21.7	83441.8	-496.3	1	5e-06
36.9	83734	-633.6	1	0.000105
24.4	83539	-472.2	1	1.1e-05
16.3	83474.3	-329.7	1	2.3e-05
15.4	83479	-311.2	1	2.5e-05
15.5	83476.6	-313.7	1	0.000146
5.5	83922.2	-87.1	1	3e-06
9.8	84075.5	-219.7	1	1.4e-05
10.2	84071.2	-233.6	1	2.2e-05
10.2	84073.3	-232.1	1	8e-05
11.1	84343.8	-158.5	1	8e-06
19	84602.8	-195.3	1	1.8e-05
15.8	84571.8	-162.6	1	2.5e-05
5.4	84586	-42.8	1	0.000122
24.8	84381.9	-260.5	1	0.000182
5.1	84831.1	-110.2	1	2.8e-05
2.9	84909.5	-120.1	1	1.1e-05
-2	85324.1	-240.6	1	6.7e-05
63.5	82201.3		1	0.000126
-40.6	86150.5	-409.8	1	1.2e-05
-30.8	86242.7	-134.5	1	2.2e-05
-23.8	85824.1	-400.4	1	1.6e-05
-17.6	85736.2	-384.9	1	0.000163
-13.2	85714.4	-349.6	1	2.7e-05
1.9	85758.2	-192.1	1	6.5e-05
14.5	85978.7	-55.2	1	8.1e-05
13.3	86149.9	-107.3	1	1e-05
10.9	86125.7	-154.4	1	3.3e-05
5.6	85685.2	-311.5	1	3.4e-05
-1.2	86854.9	-160.2	1	6.6e-05
-1.3	86875.8	-156.7	1	6e-06
4.3	86714.5	-133.2	1	5.2e-05
-9.7	86870.1	-223.9	1	3.5e-05
-29.7	85927.4	-418.9	1	1e-06
12	86953.2	-69	1	1.1e-05
6.9	87125.9	-83.3	1	2.2e-05
-36.2	87380.7	-282	1	9.6e-05
-9.2	87571.7	-171	1	5.6e-05
-4	87572.8	-148.7	1	0.000235
4.3	87611.4	-126	1	0.000107
21.5	87764.3	-136.3	1	0.000221
27	87813.9	-178.5	1	0.000212
23	87824.7	-144.9	1	0.000165
9.6	87915.9	-127	1	4.7e-05
-6.1	87981	-171	1	0.00038
-80.2	87931.7	-528.5	1	0.000265
-114.4	87836.2	-699	1	0.000935
-1.9	88336.5	-167.2	1	0.000106
-1.9	88336.8	-167.1	1	1.4e-05
15.9	88604.7	-214.3	1	3.9e-05
60.7	89312.1	-452.8	1	0.000479
27.2	88827.4	-173.7	1	0.000155
22.9	88827.1	-123.9	1	0.000192
11.8	88984.7	-74.5	1	2.2e-05
0.4	89130.4	-145.6	1	0.000241
2.4	89131	-127.7	1	0.000257
16.4	89279.2	-88	1	5.4e-05
27.7	89382.4	-145.4	1	0.000308
29.8	89378.6	-162.8	1	0.000213
22.4	89475.6	-135.6	1	3.2e-05
-0.4	90044.7	-465.6	1	0.000144
3	89957.9	-376.1	1	0.000415
8.7	89909.7	-204.3	1	0.000288
6.3	89881.1	-230.1	1	0.000141
20.9	90045.3	-208.1	1	5.6e-05
49.1	90250.3	-319.2	1	8.9e-05
29.9	90204.9	-192.3	1	0.000379
17	90279.2	-109.5	1	0.000715
3.9	90435.5	-105.8	1	0.000122
5.3	90427.8	-90.8	1	0.000119
15.2	90899.1	-97.4	1	4.9e-05
28.1	90878	-261.6	1	0.000152
38.6	90693.5	-300.1	1	1e-05
43.4	90443.7	-148.6	1	0.001221
47.7	90248.4	-44.5	1	0.000295
46.9	90279.8	-56.8	1	6.3e-05
40.5	90547.4	-182.1	1	0.000263
-2.6	92299.9	-763.2	1	9.2e-05
17.6	91513.6	-328.6	1	2.4e-05
15.2	91560.9	-436	1	3.6e-05
16.9	91873.5	-334.7	1	0.000119
20.4	91957.8	-191.5	1	0.000128
22	92009.9	-170.8	1	2.1e-05
27.3	92130.2	-181.1	1	7.4e-05
45	92354.3	-334.8	1	0.000246
43.9	92349.4	-323.4	1	2.7e-05
32	92398.1	-190	1	0.000278
26.9	92476	-153.9	1	6.6e-05
22	92582.9	-166.5	1	6e-06
20.1	92616.4	-203.4	1	0.00011
24.1	92642.8	-36.3	1	5.5e-05
20.6	93390.8	-52.8	1	3e-06
20.6	93395.4	-49.6	1	0.000168
19.9	93320.1	-126.6	1	8.7e-05
19.4	93384.7	-99	1	1.8e-05
14.8	93524.1	-106.6	1	0.000104
9.8	93568.3	-144	1	8.3e-05
11.7	93578.1	-129.4	1	0.000161
8.8	93510.8	-141.5	1	1.5e-05
31.8	94631.9	-296.4	1	1.5e-05
28.8	94535.6	-304.6	1	4e-06
9.5	93984.5	-406.4	1	6e-06
12.3	94135.4	-474.2	1	1.5e-05
12.6	94094.3	-393.1	1	3.8e-05
11.8	94081.8	-446.5	1	0.000156
14.9	94226.9	-262.9	1	0.000118
16.3	94542.6	-83.6	1	6e-05
11.5	94760.4	-86.4	1	3.8e-05
3.8	94845.5	-155.3	1	0.0001
5.5	94851	-141.6	1	0.00032
10.3	94920.3	-129	1	2.6e-05
9.9	94911.8	-125.1	1	5.2e-05
18.4	95026.3	-436.3	1	0.000329
13.6	94871.1	-367.7	1	4e-06
23.8	95457.9	-314.1	1	1e-06
36.6	95973.6	-384.1	1	6.8e-05
25	95688.4	-241.4	1	2.2e-05
22	95667.1	-195.9	1	2.6e-05
21.5	95673	-189.6	1	7.7e-05
25	95524.7	-195.6	1	9e-06
22.9	96440.4	-458.2	1	2.3e-05
-2.1	97389	-282.6	1	1e-05
14	96776.5	-367.1	1	8e-06
20.9	96434	-267.7	1	1e-05
23.7	96283.8	-99.7	1	2e-05
13.2	97486.9	-90.8	1	1.4e-05
16.5	97172.8	-275.8	1	3e-06
18.6	97042	-277.1	1	5e-06
-47.2	100161		1	0.000177
6.2	97717.7	-391.2	1	7e-06
11.8	97560.4	-277.5	1	3.2e-05
13.9	97550.6	-226.5	1	1.9e-05
16	97585.9	-186.6	1	0.000106
19.8	97699.2	-149.4	1	5.5e-05
28.3	97943.9	-148.9	1	2.8e-05
38.5	98178.2	-205	1	2.8e-05
40.2	98203.6	-219.3	1	4.3e-05
41.6	98209.8	-232.4	1	6e-06
48.7	98170.2	-293.5	1	4.7e-05
52.6	98123.4	-318	1	0.000234
22.4	98571.7	-180.5	1	0.000122
17.9	98645.6	-172.6	1	1e-05
15.1	98690.7	-178.6	1	0.000119
1	98861.3	-252.6	1	0.00018
-2.3	98884.8	-276.6	1	0.00017
8.5	98885.8	-189.6	1	0.000119
16.6	98971.3	-132.1	1	6.4e-05
22.5	99133.6	-128.8	1	2.4e-05
22.6	99228.4	-193.8	1	0.000115
25.1	99222.2	-90.3	1	3.9e-05
22.3	99581	-143	1	4.2e-05
24.4	99639.5	-102.2	1	4.5e-05
27.2	99781.3	-120.2	1	7.7e-05
27.7	99795.2	-148.5	1	4.9e-05
26.7	99868.2	-93.8	1	1.1e-05
24.9	100018	-117.7	1	1.8e-05
26.3	99993.3	-33.9	1	7e-06
25.8	100376	-44.8	1	4e-06
24.5	100567	-80.1	1	4.8e-05
22.2	100593	-166.1	1	4.4e-05
6.8	100048	-503.4	1	0.000192
30.7	101069	-166.6	1	1.5e-05
31.3	101095	-150.6	1	2.5e-05
28.5	100990	-164.7	1	7e-06
29.4	101012	-174	1	8.1e-05
29.5	101013	-175.2	1	7.8e-05
26.6	101076	-119.7	1	5.9e-05
22.5	101380	-65.6	1	3e-06
23.2	101614	-134.7	1	2e-05
24.2	101662	-192.9	1	1.7e-05
24.5	101637	-221.3	1	1e-05
24.3	101627	-213.5	1	5e-06
23	101670	-146.9	1	9e-05
21	101886	-64.2	1	1.8e-05
19.6	102107	-95.5	1	1.3e-05
18.8	102152	-166	1	1e-05
18.3	102118	-199.2	1	2.3e-05
17.9	102032	-197.9	1	2e-06
20.5	107633		1	8.9e-05
19.9	103216	-51.9	1	2e-05
14.6	103382	-272.9	1	0.000142
5.4	103371	-488.3	1	0.000116
10.4	103420	-413.9	1	0.000169
26.8	103635	-258.9	1	8.1e-05
21.2	103552	-263.3	1	1.6e-05
18.8	103522	-248	1	0.000188
41.5	103628	-520.9	1	5.7e-05
57.3	103615	-733.1	1	0.000385
17.3	103826	-209.7	1	0.000214
14.1	103880	-186.4	1	3.8e-05
29.6	103488	-112.2	1	0.000121
-50.8	105472		1	4e-05
5.9	104336	-474.8	1	0.000253
-35	105136	-235.2	1	2.3e-05
-3.7	104785	-248.9	1	8.1e-05
12.8	104684	-190	1	0.000112
14.2	104685	-181.2	1	0.00029
-764.2	99112.4		1	0.008717
5.5	104850	-229.8	1	0.000345
26	105162	-85.8	1	2.1e-05
31.2	105382	-83	1	3.8e-05
30.4	105511	-156.5	1	9.9e-05
29.9	105513	-178.1	1	2.8e-05
29.9	105531	-170.9	1	6e-06
27.3	105600	-223.9	1	3.1e-05
-39.6	105555		1	3.1e-05
24.4	105824	-281.8	1	1.6e-05
30.5	105981	-129.2	1	2.5e-05
32.7	106138	-99.1	1	4e-06
34.7	106409	-169	1	1e-05
35.7	106732	-130.8	1	0.000143
35.5	106719	-120.3	1	3.2e-05
35	106729	-105.6	1	5e-06
32.2	106871	-119.1	1	0.000133
28.8	106982	-221.5	1	6.6e-05
4.7	106892	-869.5	1	2.7e-05
41.9	107963	-168.5	1	1.8e-05
26.2	107523	-214.8	1	3.5e-05
23.7	107376	-104.6	1	0.000114
26.8	107961	-73.4	1	2.4e-05
20.1	107840	-215.7	1	5e-05
18.7	107787	-212.3	1	2.4e-05
17.5	107722	-45.6	1	1.3e-05
16.4	107653	-109.4	1	9e-06
23.1	108668	-851.4	1	0.000136
21.6	108300	-168.9	1	1.8e-05
21.6	108349	-122	1	8.5e-05
20.3	108495	-99.1	1	9e-06
17	108631	-150.1	1	2.7e-05
18.2	108626	-121.7	1	5.5e-05
21.8	108796	-33.2	1	6e-06
22.2	109060	-59.6	1	2.9e-05
21	109160	-155.2	1	2.4e-05
21	109138	-161.8	1	5e-06
19.8	109134	-254.7	1	7e-06
24.1	109716	-142.1	1	9.1e-05
23.6	109680	-153	1	2e-06
16.3	109299	-102.7	1	6.4e-05
16.3	109299	-102.8	1	4e-06
28.1	110158	-110.3	1	7.1e-05
30.2	110208	-136.7	1	0.000327
33.1	110214	-168.4	1	0.00043
24.4	110282	-121.4	1	5.2e-05
12.4	110398	-137.2	1	5.7e-05
10.1	110407	-151.6	1	3.4e-05
18.6	110472	-94.7	1	0.000283
27.2	110630	-108.1	1	0.00016
31.2	110684	-213.1	1	0.000131
32.3	110657	-261	1	0.000248
30.9	110729	-224	1	0.000186
27.1	110897	-211	1	2e-06
29.6	110817	-186	1	3.7e-05
18.5	111308	-275.9	1	6e-06
24.8	111533	-123.4	1	1.3e-05
22.6	111458	-161.7	1	5.4e-05
22.4	112141	-314.9	1	4.3e-05
28.8	111808	-55.1	1	4.3e-05
26.4	111374	-178.7	1	4.7e-05
12.1	113682	-19.8	1	5e-06
