# Supplementary material for: Data on the evaluation of structural index from aeromagnetic enhanced datasets with the application of Euldph-λ semi-automatic algorithm
Source: Data Brief. 2018 May 23;19:798–803. doi: 10.1016/j.dib.2018.05.090 (PMC5997928; doi:10.1016/j.dib.2018.05.090)
Supplement: Supplementary file 8 — Supplementary material [file mmc8.xlsx]

## Sheet: 0.5
Window size = 3
Structure index, SI= 0.5, 1.0, 1.5, 2.0, 2.5, 3.0
Result: Background*SI	X	Z	R	RMS
-4.6	61494.8	-8	1	4e-06
-3.7	61510.6	-19.7	1	3.3e-05
2.5	61600.6	-177.8	1	4e-05
12.6	61422.3	-167.9	1	2.3e-05
-13	61820.8	-401.8	1	0.000281
4.6	61615.3	-173.9	1	0.000117
-0.7	61856.3	-237.6	1	7.9e-05
0.8	61883.7	-211	1	6.2e-05
8.3	62184.5	-111.2	1	2e-06
8.8	62261.6	-124.3	1	2.2e-05
1.2	63116.6	-902.7	1	0.000377
6.9	62674.1	-374.4	1	3e-05
5.7	62695.7	-495	1	8e-06
7.4	62781.3	-256.4	1	1.8e-05
9.6	62527.3	-286.2	1	2e-06
11.2	62507.5	-202.8	1	7e-06
13.2	62727.1	-6.6	1	1.4e-05
7.8	63110.5	-568.9	1	4e-06
9.6	63149.7	-353.8	1	1.8e-05
11.5	63315.5	-159.9	1	5e-06
12.3	63441.3	-121.8	1	6e-06
14	63692.2	-149.2	1	1.3e-05
14.6	63750.6	-186.5	1	2.6e-05
18.2	63775.8	-443.1	1	1e-05
17	63814	-369.1	1	2e-06
13.3	64028.3	-211.8	1	1.1e-05
12.8	64072.1	-206	1	1e-06
14.1	63971.6	-177.7	1	1.8e-05
-74	68839.1		1	9e-06
9.7	64920.3	-164.2	1	1.4e-05
9.9	64690.3	-301.5	1	1.2e-05
13.1	64394.2	-310.2	1	1e-06
5.3	64705.9	-481.8	1	2e-06
-15.1	65140.7		1	4e-05
9.3	64876.9	-301.4	1	5e-06
12.5	64944.3	-186.8	1	2.3e-05
10.4	64797.8	-257.3	1	1.8e-05
10.8	64846	-246	1	2.5e-05
11.7	64975.8	-228.2	1	0
10.2	64712.4	-241.9	1	0
19.1	66397.8	-234.6	1	0
18.4	66270.5	-239.4	1	0
16.9	65971.5	-224.5	1	2e-06
17.5	66091.4	-260.8	1	3e-06
16.7	65974	-170.3	1	1e-05
16.1	66391.8	-57.1	1	1e-06
16.5	66578.2	-89.5	1	5e-06
17.4	66623.5	-170.5	1	6e-06
17.3	66626.2	-168.1	1	9e-06
17.3	66635.6	-168.6	1	7e-06
17.9	66580.7	-407.7	1	1e-06
15.6	67317	-81.5	1	4e-06
15.8	67262.2	-91	1	0
14.8	67461.6	-110	1	4e-06
13.6	67588.7	-166.8	1	1.7e-05
12.6	67624.7	-216.8	1	8e-06
12.6	67625.1	-215.5	1	0.000125
15	67704.6	-177.6	1	4e-06
17.8	67817.7	-197	1	1e-05
18.9	67846.4	-230.3	1	7e-06
18.2	67855.5	-201.2	1	3.1e-05
15.9	67960.6	-147.1	1	2.4e-05
13.2	68088.1	-150.3	1	3e-06
1.1	68459.6	-349.5	1	3.5e-05
-12.6	68725.9	-640.4	1	0.000137
5.7	68530.7	-234.2	1	1.4e-05
10.1	68572.6	-153.8	1	1.8e-05
15.5	68711.7	-122.9	1	1e-05
19.9	68830	-174.9	1	1.3e-05
21.6	68840.4	-213.8	1	9.3e-05
21.1	68849.2	-205.6	1	5.7e-05
14.9	69002.6	-189.8	1	3e-06
3.5	69241.8	-305.7	1	5.7e-05
-4.4	69339.7	-444.4	1	0.000105
-5.6	69342.1	-468.6	1	4e-05
-10.1	69305.7	-550.2	1	0.000256
-8.9	69322.4	-533.8	1	0.000241
11.2	69651.7	-355.1	1	0.000199
8.1	69599.8	-368.5	1	5.9e-05
16	69727.8	-347	1	0.000422
61.4	70490.1	-181.1	1	4.6e-05
44.1	70242.1	-207.3	1	7e-06
43.9	70240	-206.9	1	0.000193
53	70279	-236.6	1	6.3e-05
66.5	70283.9	-288.3	1	0.000123
34.3	70378.7	-169.2	1	8.3e-05
19.8	70509.2	-135.6	1	3.1e-05
20.5	70476.4	-125.8	1	0.00013
13.6	71016.4	-164.3	1	4.4e-05
13	71028	-163.8	1	3.9e-05
12.9	71029.9	-164.8	1	4.7e-05
12.9	71018.1	-57.6	1	4e-05
13.5	72132.8	-329.4	1	4e-05
21.5	72164.8	-583.8	1	2.5e-05
21.1	72169.9	-574.1	1	2.7e-05
14.8	72325.2	-489.9	1	2e-06
13.6	72371.1	-490.5	1	1e-06
13.6	72373.2	-491.4	1	3.4e-05
14.2	72329.2	-449.4	1	0.000117
14.1	72333.3	-460.8	1	4.7e-05
11.6	72280.3	-730.7	1	6.9e-05
6.4	72099.5	-993.9	1	2e-06
-2.6	71806.2		1	1e-06
-12.5	71578.4	-903.7	1	5e-06
174.5	75576.2		1	0.0011
88	73811		1	7e-06
19.5	73409.4	-278.1	1	1.2e-05
7.9	73004.2	-305	1	4e-06
13.8	73741.9	-122.5	1	1.3e-05
15.3	73764.8	-134.2	1	8.7e-05
16.8	73763.9	-145.9	1	0.000261
11.5	73807.2	-134.4	1	4.5e-05
12.6	73798.4	-127.4	1	0.000301
17.7	74205.7	-255.7	1	2.8e-05
26.9	73913.6	-264.7	1	1.3e-05
12.1	74368.6	-388	1	5.2e-05
9.7	74391.8	-453.7	1	8e-06
0.9	74587.2	-695.5	1	0.000105
12.6	74798.6	-290.4	1	8e-06
14.2	74873.4	-244.6	1	1e-05
17	75121.4	-220.6	1	4e-06
17	75147	-233.6	1	4e-06
18.5	75133.9	-46.3	1	3.4e-05
18.1	75770.4	-105.3	1	7.5e-05
15.5	75769.8	-213.7	1	2.4e-05
14.5	75725.7	-228.7	1	3e-06
14	75678.2	-201.7	1	8e-06
14.8	75700.5	-65.3	1	3.2e-05
16.3	76664.3	-28.3	1	1.8e-05
13.2	76780.6	-154.3	1	3.7e-05
12	76778.8	-183.7	1	3.2e-05
13.7	76806.9	-168.4	1	1.5e-05
21.1	76937.6	-185.5	1	3.4e-05
27.2	77002.4	-248.2	1	0.000254
26	77003.5	-234	1	0.000264
23	77040.6	-208.3	1	8.6e-05
21.5	77067.7	-208.6	1	2e-05
23.3	77037.9	-183	1	8.7e-05
26.1	77027.1	-69.3	1	5.1e-05
15.6	77129.1	-461.8	1	2e-06
22.2	76814	-304.9	1	7e-06
-435.4	90251.1		1	5.4e-05
18	77672.6	-191.1	1	6e-06
16.8	78516.9	-165.6	1	1.3e-05
16.8	78492.2	-190	1	5e-05
15.3	78579.2	-179.5	1	1.5e-05
11.8	78668.5	-217.5	1	3.2e-05
11.8	78669.1	-218.6	1	5.7e-05
15.4	78695.6	-154.9	1	1.5e-05
19.9	78907.5	-80	1	1e-06
16.4	78962.1	-148.4	1	7e-06
22.6	79092	-29.7	1	4e-06
21.9	79397.9	-35	1	9e-06
14.7	79609	-148	1	6.7e-05
5.4	79687.1	-277.6	1	7.3e-05
-8.4	79661.5	-430.7	1	5.2e-05
-14.6	79615.2	-479.6	1	9.1e-05
-1.1	79766.2	-422.1	1	2.4e-05
7.2	79880	-423.8	1	5.4e-05
8.9	79904.1	-432.3	1	0.000266
57.1	80583.2	-911.3	1	4.9e-05
43.8	80561.9	-602.1	1	8.1e-05
20	80360.6	-280.2	1	3.8e-05
13.3	80391.4	-183.5	1	0.000131
5.4	80541.1	-114.3	1	4e-05
-3.6	80772.3	-147.4	1	5.8e-05
-11.2	80900.4	-257.2	1	0.000283
-13.2	80905	-287.7	1	8.1e-05
-4.3	80973.5	-202.7	1	0.000204
8.3	81123.9	-182.1	1	8.9e-05
16.6	81204.5	-228.6	1	0.000369
18.6	81208.4	-248.1	1	0.000311
10.9	81267.6	-182.7	1	0.000215
3.2	81384	-177.3	1	4.5e-05
3.5	81380	-172.4	1	4.7e-05
3.6	81480.1	-7.2	1	5.8e-05
3.8	82051.5	-168	1	3.9e-05
6.2	81944.5	-201.6	1	8e-06
6	81979.9	-236	1	1.4e-05
7.3	81920.3	-422.1	1	1.4e-05
19.1	81799.6		1	2.3e-05
12.5	82589.7	-249.5	1	6.1e-05
12.9	82615.6	-240	1	9e-06
15.7	82691.1	-250.5	1	9e-06
23.9	82801	-335.4	1	0.000105
13.9	82762.3	-210.3	1	3.2e-05
0.1	82928.1	-28.1	1	3e-06
2.8	83155.2	-101.9	1	6.3e-05
5	83152.9	-150.7	1	5.7e-05
5.5	83217.5	-119.7	1	6.1e-05
18.1	83415.2	-139.6	1	7.1e-05
40.4	83544.5	-239.8	1	0.000204
37.4	83542.2	-225.1	1	0.000107
32.4	83566.7	-203.1	1	3.4e-05
28.6	83613	-194.8	1	8e-06
25	83707.3	-209.8	1	1.5e-05
11.9	84242.7	-376.3	1	0.000609
17.9	84012.8	-310.4	1	3.6e-05
46	83146.2	-191.2	1	5e-06
-17	84965.9	-283.6	1	9e-06
-8.7	84721.3	-250.1	1	4.6e-05
-9.1	84733.8	-254.1	1	4.5e-05
-6.7	84691.7	-225	1	0.000117
-2.8	84677.8	-173.2	1	2.1e-05
3.2	84810.5	-118.6	1	2.6e-05
1.2	84907.3	-181.8	1	4.3e-05
3.3	84912.4	-132.6	1	1.9e-05
2.1	85069	-118.5	1	5.3e-05
-8.1	85104.2	-272.7	1	2.6e-05
-684.2	78064.2		1	0.009839
-3.5	85313	-273.3	1	0.000216
8.5	85487.3	-157.2	1	0.000234
12.3	85539.7	-152.4	1	7.4e-05
19.8	85604.4	-180.7	1	0.000184
17.7	85600	-167.5	1	6.8e-05
3.7	85698.7	-62.6	1	2.7e-05
-1.2	85909.2	-30.6	1	4e-06
1.6	87200.1	-163.4	1	4.4e-05
-1.8	86480	-58.6	1	6.5e-05
1.3	86670.7	-148.7	1	6e-05
4.9	86695.6	-293	1	1.2e-05
5.5	86600	-360	1	4.7e-05
1.7	86824.4	-114.1	1	1.3e-05
1.6	86782	-135	1	7.8e-05
2.9	86825.8	-135.1	1	4.1e-05
-2.9	86768	-91.1	1	1.6e-05
-5.1	87429.4	-32.2	1	4.8e-05
50.7	87871.6	-681.3	1	0.000263
44.2	87854.2	-594.9	1	3.2e-05
9.9	87899.6	-73.9	1	5.9e-05
12.8	87770.1	-195.2	1	5.2e-05
11.1	87725.3	-206.1	1	1.7e-05
13.1	87746.3	-211.1	1	7.6e-05
6.8	87725.4	-182.2	1	8.4e-05
-7.9	87776.9	-101.4	1	0.000164
-6.3	87746.3	-110.2	1	2.8e-05
-13.2	88520.9	-120.6	1	9e-06
-16.7	88502.4	-93.5	1	1.8e-05
7.3	88518.7	-265.4	1	4.1e-05
29.9	88406.7	-389.7	1	9.8e-05
46.4	88231.7	-431	1	8e-06
34.3	88564.7	-559.4	1	2.9e-05
27.1	88218.1	-163.8	1	7.6e-05
-5.1	89173.1	-154.7	1	5.5e-05
-4.5	89165.4	-154.5	1	7.6e-05
-3.2	89152	-140.6	1	3.7e-05
1.3	89240.8	-38.1	1	2.6e-05
4.3	89541.2	-35.6	1	2.2e-05
10.1	89760.1	-236.8	1	5.4e-05
16.4	89744.6	-384.4	1	9e-06
3.8	89970.3	-226.2	1	0.000253
-5.4	90171.6	-157.6	1	1e-05
1	90026.7	-169	1	1.3e-05
-0.4	90052	-176.8	1	7.7e-05
-7.7	90097.2	-258.4	1	5.1e-05
-4.4	90114.9	-216.6	1	0.000108
7.3	90336	-93.9	1	2.8e-05
11.7	90529.6	-110.5	1	1.2e-05
13.1	90607.7	-187.1	1	0.000133
15.3	90559	-308.1	1	3.2e-05
20.7	90344.2	-385.3	1	9e-06
29.5	90103.7	-46	1	9e-06
-16.1	92596.6	-50.6	1	3e-06
7.4	91452	-410.5	1	1.8e-05
16.8	91071.2	-221.8	1	1e-06
11.4	91549.9	-440.6	1	0.000198
11.5	91506.4	-505.5	1	0.00051
5.1	91809.7	-222.3	1	0.000125
-1.4	91907.1	-199.4	1	3.8e-05
-4.1	91926.4	-206	1	7.2e-05
10.4	91899.6	-141.4	1	7.6e-05
34.2	92044.4	-12.2	1	0.000146
32.3	92409.2	-29.3	1	1e-05
31.2	92255.6	-41.9	1	2.9e-05
35.4	92611.1	-13.3	1	7e-06
26.1	92945.3	-133.8	1	1.4e-05
-90.1	94212.9		1	0.000232
19.8	93589.6	-209.8	1	1.1e-05
23.6	93386.3	-332.1	1	2.5e-05
56.8	92835.7	-258	1	1.6e-05
-92.6	94583.2		1	3.6e-05
0.6	93948.8	-550.8	1	0.000179
19.6	93919.6	-356.6	1	0.000206
36.3	94016.5	-194.2	1	4.7e-05
41.8	94143.2	-173.1	1	2.2e-05
41.4	94046.4	-122.5	1	4.4e-05
48.9	95272.4	-276.8	1	0.000376
48.2	95292.4	-294.4	1	6.7e-05
25.1	95315	-583.9	1	3.9e-05
1.8	95095.3	-722.8	1	1.1e-05
-0.3	95048.3	-713.7	1	4.5e-05
5.6	94590.7	-196.6	1	3.5e-05
28	95496.7	-174.8	1	0.000129
23.6	95419	-176.7	1	5.7e-05
26.3	95474.5	-216.2	1	0.00019
64.6	95635.2		1	0.000136
29.6	95689.5	-251.7	1	0.000216
25.8	95810.6	-142	1	1.5e-05
24.1	95858.6	-143.8	1	4.8e-05
24.2	95857.9	-141	1	2.9e-05
23.5	96398.3	-237.3	1	0.000159
-48.7	94741.6		1	0.003865
43.6	96769.3	-292.5	1	0.000332
46.9	96839.3	-227.2	1	0.000469
49.9	96866.7	-219.4	1	5.8e-05
41	96823	-209.5	1	0.000117
-36.2	96700.1	-3.1	1	0.000216
60.7	97726	-134.7	1	2.8e-05
53.9	97453.9	-198.2	1	9e-06
54.7	97456.4	-199.9	1	0.000131
46.6	97458.6	-178.9	1	0.000238
26.7	97550.7	-132.8	1	3.2e-05
19.6	98080.7	-143.6	1	2e-05
43.6	98019.8	-196.2	1	0.000505
72.2	97895.1	-213.9	1	2.5e-05
163.4	97451.4	-67.8	1	0.000109
178.5	97381.6	-30.3	1	0.000858
1	98299.6	-314.9	1	0.000341
5.8	98281.6	-301.2	1	0.000209
-71.8	98336.9	-649	1	0.000167
-50.8	98369.8	-538.3	1	0.000148
-0.8	98589.2	-255.1	1	0.000167
26	98847.5	-119.1	1	5.4e-05
34.4	99008.6	-116.7	1	1.4e-05
32.6	98949.8	-78.5	1	6.5e-05
43.9	99728.7	-23.9	1	1e-05
36.7	99589.6	-239.1	1	1.9e-05
38.8	99652.3	-230.4	1	3.5e-05
39	99658.7	-233.4	1	0.000146
36.8	99642	-172	1	8.7e-05
33.8	99759	-74.4	1	6.1e-05
32	99974.7	-89.3	1	3e-06
31.8	100000	-133	1	1e-05
32.2	100131	-45	1	5e-06
32.6	100199	-94.4	1	3e-06
32.3	100276	-50.1	1	1e-05
31.9	100403	-62.4	1	3e-06
32.3	100420	-11.8	1	7e-06
33.4	101387	-208.7	1	4.3e-05
35.1	101758	-640.8	1	0.000162
38.3	102150	-150.1	1	9e-06
32.9	101884	-331.2	1	6e-06
27.2	101548	-223.9	1	4.9e-05
30.4	102133	-178.5	1	7.2e-05
29.6	102136	-126.9	1	0.000155
28.1	102218	-101.8	1	2e-06
26.7	102263	-131	1	9e-06
25.7	102229	-174.9	1	0.000113
30.7	103098	-244	1	8e-06
29.5	102964	-268.1	1	3e-06
27.6	102673	-144.8	1	3.4e-05
33.2	103332		1	4e-06
29.6	103276	-64.3	1	1.3e-05
29.4	103196	-190.1	1	3.2e-05
30.4	103298	-150.3	1	6e-06
32.3	103386	-166.1	1	1.7e-05
35.1	103437	-225.9	1	6.6e-05
40.1	103405	-344.8	1	3.1e-05
32.9	103579	-186.1	1	1.7e-05
29.6	103758	-140	1	5e-06
28.6	103862	-152.3	1	1.5e-05
27.9	104006	-235.8	1	1.3e-05
27	104450	-122.7	1	6e-06
26.9	104462	-135.6	1	5e-06
27.1	104470	-123.9	1	2.6e-05
27.6	104553	-106.8	1	3e-06
27.5	104535	-103	1	1.6e-05
29.7	105108	-150.6	1	8e-06
30	105166	-133.8	1	3.9e-05
31.8	105232	-183.1	1	2.1e-05
30.6	105238	-150.7	1	8.8e-05
27	105352	-110.5	1	9e-06
24.4	105429	-149.9	1	2.8e-05
24.5	105431	-145.2	1	7.6e-05
26.5	105537	-103.6	1	2.7e-05
32.3	105794	-111.2	1	3.2e-05
39.7	106012	-175	1	0.000148
40.3	106021	-182.2	1	9.1e-05
39.4	106023	-170.9	1	4.3e-05
44.5	105901	-219.2	1	6.6e-05
22	107013	-172.6	1	7e-06
11.5	107422	-111.4	1	5.9e-05
35.2	106428	-215.7	1	3e-06
36.5	106353	-204.8	1	1.7e-05
25.9	107264		1	3e-06
11.6	108267	-80	1	3.2e-05
33.8	106746	-584.9	1	1e-06
27.6	107618	-112.6	1	2.6e-05
32.2	107357	-234.8	1	5e-06
36.5	107196	-227.3	1	2.7e-05
-873.5	113839		1	1.1e-05
17.1	108285	-301	1	1e-05
18	108177	-338.6	1	1.2e-05
5.6	108606	-345.9	1	1e-05
17.5	108348	-277.4	1	9e-05
18.8	108333	-266.6	1	0.000251
7.9	108363	-368.8	1	1e-05
4.5	108350	-400.9	1	1.6e-05
-62.4	107671	-957.3	1	5.4e-05
51.7	109107	-77.7	1	4.3e-05
37	109069	-234.4	1	0.000231
33.1	109051	-265.4	1	0.000354
37.8	109083	-250.6	1	8.5e-05
43.2	109116	-254.5	1	0.000201
41.3	109109	-247.4	1	0.000164
57.4	109099	-350.4	1	0.000702
2744.5	95694.9		1	0.036753
127.3	108982	-867.5	1	0.001259
66.5	109395	-446.8	1	8.9e-05
69.1	109372	-459.7	1	0.000366
17.2	109940	-318	1	3.9e-05
-0.4	110143	-337.4	1	0.00018
3.1	110106	-318.7	1	0.000243
9.1	110073	-264.1	1	6.3e-05
12.9	110090	-217.9	1	0.000162
20.9	110232	-133	1	1.6e-05
17.3	110114	-138.7	1	8e-06
31	110591	-221	1	1.6e-05
46	111199	-94.8	1	7.3e-05
34.4	110772	-146.1	1	5e-06
36.7	110821	-156.9	1	9.5e-05
50.3	110912	-272.5	1	7.6e-05
42.1	110927	-194.3	1	1.6e-05
44.8	110889	-218.9	1	0.000328
33.6	111157	-143.4	1	4.4e-05
35.4	111093	-145.1	1	4e-06
15.8	112002	-325.9	1	0.000161
27.9	111411	-126.9	1	3.9e-05
26.3	111683	-64	1	3e-05
27.1	112273	-31.9	1	2.8e-05
