# Supplementary material for: Data on the evaluation of structural index from aeromagnetic enhanced datasets with the application of Euldph-λ semi-automatic algorithm
Source: Data Brief. 2018 May 23;19:798–803. doi: 10.1016/j.dib.2018.05.090 (PMC5997928; doi:10.1016/j.dib.2018.05.090)
Supplement: Supplementary file 9 — Supplementary material [file mmc9.xlsx]

## Sheet: Plots of Vertical profile 1
Window size=	3
Structure in	dex,si= 0.5, 1.0, 1.5, 2.0, 2.5, 3.0
Result: Back	ground*SI, Y,	Z	R	RMS
7.8	69444.9	-64.6	1	4.9e-05
28.6	69365.2	-43	1	0.000315
25.4	69371.3	-61.7	1	0.000295
28.2	69384.7	-36.1	1	0.000649
23.9	69286.1	-48.7	1	2.4e-05
29.7	69480.1	-4.1	1	2.5e-05
26.8	69452.3	-57	1	7.9e-05
23.3	69407.7	-68.2	1	1.7e-05
24.4	69418	-72.3	1	0.000424
22	69408.5	-56.6	1	0.000142
24.3	69402.3	-71	1	8e-05
27.8	69379.1	-81.6	1	3.2e-05
33.8	69329.6	-71.5	1	0.000181
29.4	69354.1	-112.3	1	0.000116
28.9	69355.1	-119.4	1	4.3e-05
29.5	69357.6	-108.8	1	0.000151
32.5	69391.2	-63.5	1	0.000256
32.2	69385.9	-65.5	1	1.7e-05
34	69422	-70	1	4.5e-05
34.4	69427.9	-73.9	1	0.000277
33.8	69424.3	-66.8	1	0.000157
32.7	69427.1	-55.4	1	0.00081
33.8	69416.8	-61.1	1	5.1e-05
35.3	69401.3	-59.4	1	3.2e-05
36.8	69392	-50.8	1	0.000216
36.4	69391.3	-54.1	1	3.4e-05
33.9	69365.1	-68	1	0.000108
28.6	69259.5	-57.8	1	1.3e-05
41	69632.9	-334.8	1	6.3e-05
12	68932	-260.1	1	2.7e-05
36.2	69485.9	-120.3	1	7e-06
30.5	69366	-102.4	1	3.2e-05
29.2	69348	-83.7	1	8.8e-05
28.1	69349.3	-58	1	5.7e-05
28	69350.8	-56.5	1	8.8e-05
31.5	69107.4	-124.6	1	4e-06
26.5	69474.5	-8.1	1	3.3e-05
27.8	69428.1	-37.1	1	9e-06
28	69419.1	-36.4	1	4.9e-05
27.7	69423.7	-40.8	1	7.2e-05
26.6	69416.6	-56.5	1	9.6e-05
25	69389.8	-62.8	1	9e-06
24.5	69380.5	-59.1	1	0.000124
30.8	69488.7	-130.7	1	0.000486
24.3	69447.6	-47.1	1	6.6e-05
25.7	69443	-58	1	0.000257
30.1	69410.6	-67.5	1	2.4e-05
34	69384.4	-58.1	1	0.000294
35.7	69380.9	-48.5	1	0.000137
35.7	69380.8	-48.6	1	0.000206
34.1	69358.4	-52.5	1	1.3e-05
32.3	69325	-29.7	1	6.2e-05
33.5	69514.5	-71.3	1	3.7e-05
26.5	69364.7	-135.1	1	2.2e-05
15.2	69061.3	-238	1	5e-06
31.1	69530.6	-68.5	1	3e-06
26.4	69426.1	-57.3	1	7.5e-05
25.5	69416.4	-49.1	1	0.000225
26	69415.9	-53.8	1	0.000107
27.8	69399.8	-63.2	1	1.9e-05
30.6	69366.5	-59.7	1	0.000113
33.7	69342.9	-29.6	1	5.3e-05
33.4	69464.9	-3.5	1	4e-06
33.4	69439.7	-45.8	1	1.8e-05
34.5	69409.7	-47	1	5.5e-05
33.7	69418.1	-52.9	1	5.6e-05
31.4	69420.8	-71.6	1	0.00017
27	69401.7	-101	1	0.000496
22.3	69367.5	-121.4	1	2.7e-05
11.8	69279.7	-138.5	1	7e-06
27	69407.1	-145.1	1	3e-06
39.7	69507.7	-166.8	1	1.9e-05
24.9	69408.3	-117.9	1	0.000298
18.7	69383.8	-86.2	1	9e-05
19.2	69383.9	-89.1	1	0.000112
20.6	69378.5	-97.6	1	0.000295
30.9	69291.8	-141.4	1	2.3e-05
19.2	69475	-58.4	1	7.1e-05
29.9	69418.2	-77.4	1	4e-05
36.3	69387	-68.6	1	0.000225
39.8	69379.1	-55.7	1	0.000272
39.5	69378.3	-57.3	1	0.000496
39.8	69380.8	-56.1	1	6.9e-05
39.3	69374.9	-55.3	1	6.4e-05
39.4	69375.7	-56.2	1	0.000127
39.4	69375.7	-57.3	1	5.5e-05
39.4	69375.4	-57.5	1	0.000373
40	69359.9	-61.6	1	1.2e-05
39.6	69370	-62.8	1	1.4e-05
37.4	69404.8	-80.8	1	9.9e-05
37.3	69405.9	-82.3	1	0.00014
37.3	69405.8	-82.2	1	2.9e-05
37.4	69406.4	-81.3	1	0.000282
37	69401.4	-84.3	1	9.2e-05
36.2	69386.2	-85.3	1	3.8e-05
35.8	69378.1	-81.1	1	6.2e-05
34.7	69365.2	-53.7	1	5.4e-05
34.4	69372.4	-39.9	1	7.2e-05
34.4	69371.9	-40	1	1.8e-05
31	69745.8	-139	1	1.7e-05
33.8	69472.1	-61.5	1	5e-06
33.8	69464.1	-94.1	1	5.4e-05
35	69419	-130	1	3.1e-05
35.1	69417.1	-130.3	1	1e-06
36.3	69397.9	-121.6	1	0.000182
36.9	69393.5	-114.9	1	0.000106
37.2	69393.2	-110.2	1	0.000111
37	69392	-113.1	1	0.00014
36.5	69386.4	-118.4	1	0.000121
36.1	69381.4	-120.3	1	2.6e-05
35.9	69377.9	-120.2	1	1.8e-05
35.3	69367.9	-115.6	1	0.000131
34.4	69358.6	-104.1	1	9.1e-05
32.2	69350.9	-65.2	1	3e-05
34.2	69329.8	-107.8	1	0.000183
31	69421.9	-47.3	1	2.9e-05
32.5	69385.7	-67.8	1	2.5e-05
33.9	69352.4	-62.7	1	4.2e-05
35.9	69353	-7.7	1	7.7e-05
35.3	69430.4	-4.1	1	1.4e-05
36	69442	-41.6	1	6.1e-05
37.8	69404.1	-46.5	1	3.5e-05
38.3	69398.5	-40.5	1	5.6e-05
38	69395.5	-43.9	1	0.000178
37.7	69388.4	-43.2	1	0.000105
37.7	69388.6	-43.5	1	0.000239
38.1	69380.6	-49.9	1	6e-05
38.3	69373.2	-49.4	1	2.7e-05
36	69419.7	-104.6	1	0.000137
37.4	69406.6	-63.7	1	3.9e-05
38	69413.8	-48.7	1	2e-05
37.6	69401.6	-52.6	1	9e-06
38	69412.2	-55.7	1	6.5e-05
39.3	69427.2	-76.5	1	7.9e-05
38.1	69426.4	-57.7	1	0.000358
39.3	69414.1	-68.1	1	7.7e-05
44.4	69347.7	-66.1	1	6.1e-05
50.7	69298.7	-1.4	1	8.1e-05
38.7	69593.8	-71.5	1	8e-06
47.7	69352.7	-94.9	1	8e-06
47.7	69352.5	-94.8	1	0.000412
50.8	69392.7	-49.4	1	4.2e-05
51.5	69394.1	-41.9	1	2.7e-05
50.4	69367.8	-51.4	1	6e-06
50.4	69332.9	-44	1	4e-05
42.3	69639.4	-223.1	1	5.2e-05
42.7	69617.2	-214.3	1	2e-06
44.7	69457.6	-153	1	1e-05
42.3	69314.9	-165.7	1	6e-06
27.9	70020.4	-622	1	0.000144
44.1	69417.9	-151.5	1	2.5e-05
48.5	69452.3	-45.4	1	2.1e-05
47	69436.2	-70	1	4e-05
45.9	69413.1	-76.2	1	1.3e-05
45	69390.4	-66.5	1	0.000126
44.3	69383.1	-46.8	1	5.1e-05
44	69393.4	-36.4	1	1.9e-05
43.7	69411.2	-39.7	1	6.7e-05
43.6	69415.2	-50.6	1	3.7e-05
43.3	69408.8	-57	1	3.9e-05
42.7	69389.4	-54.6	1	3.2e-05
42.4	69386.4	-48	1	3.3e-05
43.7	69359.8	-77.8	1	0.000122
41.6	69449.6	-88.5	1	1.5e-05
43.9	69394.9	-87.8	1	2.2e-05
43.4	69402.1	-92	1	0.000108
43.7	69399.9	-88.4	1	5.4e-05
43.7	69399.9	-88.3	1	4e-05
29.7	69261.4	-254.3	1	4.7e-05
54.3	69642.1	-2.9	1	5.8e-05
52.9	69632.6	-23.8	1	5.6e-05
41.2	69469.1	-140.4	1	4.9e-05
33.2	69273	-154.5	1	3e-06
27.3	69058.5	-99.6	1	6.2e-05
34.7	69345.4	-178.5	1	4e-06
31.1	69174.5	-65.9	1	1e-05
37.9	69645.3	-103.4	1	1.7e-05
32.9	69525.4	-256.4	1	1.2e-05
12.5	68873.2	-357.9	1	2e-06
32.9	69607.6	-31.1	1	1.5e-05
27.8	69518.3	-138.3	1	5e-05
25	69462.6	-153.9	1	4e-06
22.1	69406.1	-144.8	1	6.6e-05
20.1	69374.6	-123.6	1	5.9e-05
18.6	69362.2	-98	1	6.3e-05
17.5	69365.9	-72.9	1	9e-05
16.5	69384.5	-52.1	1	8.1e-05
15.8	69413.1	-43.8	1	4e-06
15.4	69430.5	-47.6	1	4.2e-05
15	69440.3	-56.1	1	0.000179
14.2	69443	-70.2	1	5.6e-05
13	69433.3	-86.2	1	8.5e-05
9.2	69390.1	-115.2	1	0.000596
12.3	69426.1	-98.9	1	0.000114
11.6	69418.6	-100.3	1	1.1e-05
6.1	69378.8	-88.6	1	6.2e-05
1.7	69366.5	-66.8	1	0.000123
-2	69376	-43.7	1	0.000333
-3.7	69397.8	-35.1	1	3e-05
-3.8	69407.6	-39.5	1	0.000234
-3.7	69407.2	-47.1	1	8.5e-05
-4.1	69394.2	-51	1	1.2e-05
-5.3	69385.2	-43.7	1	6.6e-05
-4	69378.7	-54.7	1	2.7e-05
-12.4	69601.2	-24.7	1	1.5e-05
-5.3	69458.9	-37.1	1	0.000202
2.8	69426.4	-64	1	7.4e-05
9.8	69391.1	-59.7	1	0.000714
13.2	69382	-46.6	1	0.000214
14.4	69386.3	-39.9	1	0.000618
15	69392.6	-38.9	1	5.8e-05
15	69392.7	-39	1	9.4e-05
14.6	69395	-33.4	1	0.000201
14.5	69398.2	-33.3	1	4.5e-05
14.6	69397.6	-32.4	1	0.000118
14.5	69396.7	-32.7	1	4.8e-05
14.5	69396.5	-32.4	1	3.7e-05
14.5	69399.3	-31	1	2.5e-05
13.9	69412.5	-35.8	1	5.1e-05
12.1	69413.8	-56.4	1	0.000121
8.7	69378.9	-82.3	1	9.9e-05
7.8	69364.6	-83.7	1	1.3e-05
11.4	69424.5	-106.2	1	0.000226
9.4	69397.8	-80.7	1	0.000303
7.3	69391.8	-40.6	1	0.000157
6.9	69404	-33.9	1	1.5e-05
6.5	69416.6	-37.9	1	9.3e-05
5	69426.8	-73	1	7.8e-05
-2.9	69349.6	-193	1	0.00064
8.3	69486.7	-67.8	1	0.000155
6	69456.1	-74	1	2.2e-05
1.4	69408.6	-54.6	1	0.000303
-0.3	69404.3	-42	1	0.000136
-0.1	69402.9	-43	1	0.000147
0.7	69393.6	-41	1	6.9e-05
1.4	69391.6	-34	1	0.000223
2	69402.3	-29.3	1	4.8e-05
2.9	69422.3	-38.1	1	0.000318
5.5	69427.1	-69.3	1	0.000105
9.9	69394.2	-98.7	1	4e-05
14.6	69345	-100.2	1	1.2e-05
8.7	69403.8	-134	1	7.8e-05
-19.7	69648.3	-373.2	1	0.001175
10.6	69418.2	-94.3	1	0.000166
13.8	69412.2	-60.8	1	6.4e-05
13	69405.9	-67.5	1	3.4e-05
10.2	69362.4	-68.9	1	4.2e-05
8.5	69327.9	-31	1	4.8e-05
8.8	69482.6	-43.4	1	4.2e-05
6.1	69465.7	-74.4	1	0.000208
3.6	69437.3	-83	1	5e-06
0.1	69395.3	-73.7	1	2.3e-05
-2	69378	-57.2	1	0.000181
-2.8	69378	-49.1	1	0.000115
-2.3	69371.8	-54.2	1	5.7e-05
-2.5	69378.9	-53.9	1	1e-06
-2	69491.4	-97.1	1	1.6e-05
-2.8	69417.4	-57.6	1	5e-05
-3.3	69404.4	-37.6	1	1.1e-05
-3.5	69413.1	-29.5	1	4e-06
-3.3	69423.7	-31.4	1	2.3e-05
-2	69437	-53	1	5.2e-05
4.2	69380.5	-129	1	1.7e-05
-0.4	69495.9	-108.3	1	2.7e-05
3.6	69405.2	-110.5	1	1.5e-05
6.3	69343.6	-81.9	1	5.6e-05
8	69317.8	-39.5	1	0.000173
7.6	69318.9	-52.5	1	6.1e-05
6.6	69422.8	-54.6	1	4.9e-05
7.2	69417.3	-41.7	1	4.3e-05
6.9	69411.2	-46.4	1	1.3e-05
6.4	69360	-39.1	1	2.4e-05
7.1	69444.6	-14.2	1	4.4e-05
5.8	69441.6	-61.2	1	3.6e-05
3.4	69398.6	-97.3	1	2.1e-05
2.3	69380.3	-101.5	1	1.1e-05
3.5	69396.2	-105.4	1	6.4e-05
-0.8	69362.2	-69.2	1	0.000119
-3	69367.9	-40.8	1	0.000342
-3.2	69372.4	-38.3	1	4.3e-05
-0.4	69240.7	-37.7	1	6e-06
-11.9	69904.4	-391	1	5e-06
-5.8	69581.6	-140.3	1	0.000126
-5.4	69581.7	-164.6	1	2.4e-05
-0.6	69495.2	-175.8	1	2.5e-05
6.8	69361	-83.4	1	5.5e-05
9	69349.7	-5	1	2.3e-05
8	69466.2	-50.4	1	4.4e-05
11.2	69390.5	-99.4	1	2.8e-05
15.5	69309.1	-61.9	1	1.3e-05
13.6	69446.1	-104	1	3.8e-05
15.1	69425.7	-54.5	1	4.7e-05
14.5	69418	-67	1	1.8e-05
14	69403.6	-71.4	1	1e-06
14.2	69409.4	-72.9	1	3.5e-05
13.6	69402	-64.9	1	5.4e-05
12.8	69402.7	-50.5	1	7.4e-05
13.2	69396.4	-55	1	0.000162
14	69380	-55.2	1	4e-05
14.9	69368.8	-45	1	0.00014
15.5	69374	-33.6	1	0.000248
15.3	69364.1	-36.9	1	3.3e-05
16.5	69449.1	-46	1	0
19.9	69703.6	-5.8	1	3.1e-05
15.6	69398	-38.3	1	5e-06
15.1	69384.2	-34.3	1	4.9e-05
23.2	69426.5	-150.2	1	0.000106
23.8	69427.4	-158.6	1	2.5e-05
15.5	69429.8	-40.4	1	0.000165
16.4	69419.5	-48.4	1	0.000102
17.5	69402	-48.4	1	0.000116
17.6	69401	-47.5	1	0.000103
14.8	69396.9	-74.6	1	0.000243
10.1	69350.4	-109.4	1	0.000197
9	69332.7	-111.4	1	5e-06
5.9	69251.1	-82.4	1	1.3e-05
-9.5	69007.2	-522.5	1	1e-06
27.4	69908.7	-37.1	1	4.3e-05
11.1	69475.7	-105.8	1	6e-06
9.5	69435.9	-96.6	1	3.2e-05
9	69427	-89.8	1	2.8e-05
8.7	69424.3	-84.2	1	0.000122
9.8	69421	-101.5	1	1.7e-05
13	69380.6	-136.4	1	1.5e-05
14.8	69348.3	-142.3	1	2e-06
3.7	69585.6	-183.2	1	4.3e-05
3.8	69583.3	-182.6	1	0.000149
10	69455.5	-120.2	1	6.9e-05
12.1	69423.2	-88.6	1	5.8e-05
13.3	69417.6	-68.8	1	3.7e-05
14.2	69422.8	-55.5	1	0.000266
14.3	69423.7	-54.9	1	9.7e-05
13.4	69413.9	-55.2	1	2.9e-05
12	69405.6	-50.3	1	9.8e-05
12.3	69405.8	-51.7	1	0.000161
14.5	69395.2	-59.8	1	3.7e-05
16.6	69377.3	-60.1	1	2.6e-05
17.6	69368.9	-54.4	1	0.000349
17.8	69368.5	-52.1	1	6.7e-05
17.9	69370.5	-49.3	1	7e-05
18.3	69380.9	-45.8	1	3e-06
18.3	69383.8	-46.5	1	5.2e-05
18.2	69376	-34.4	1	1.7e-05
18	69394.9	-14.8	1	5e-06
17.9	69433.2	-22.8	1	5.6e-05
17.6	69449.6	-49.8	1	2.7e-05
16.9	69438	-71.8	1	4e-06
17	69439.7	-71.1	1	2.2e-05
17	69441.3	-71.2	1	1.4e-05
16.4	69429	-65.8	1	9.9e-05
16.3	69427.8	-64.5	1	0.000128
16.9	69427.6	-72.1	1	0.000153
18.7	69412.6	-86.8	1	4.2e-05
21	69381.4	-93.6	1	5e-06
23.6	69339.9	-83.2	1	1.6e-05
26.3	69303.5	-50.8	1	0.000127
29.3	69136.2	-58	1	7.3e-05
-33.2	70834.3		1	7.6e-05
27.6	69349.3	-95.1	1	9e-06
21.8	69327.8	-312.3	1	3.7e-05
15.3	69269.1	-553.6	1	3.6e-05
28	69425.3	-82.9	1	5e-06
26.4	69350.5	-133.9	1	5e-06
17.6	69316.5	-538.1	1	6e-06
28.1	69654.7	-125.4	1	2.4e-05
-61.8	64940		1	0.000362
17.8	69179.2	-488	1	1.9e-05
29.2	69724.7	-85.7	1	1.2e-05
23	69299.1	-236.1	1	4e-06
24.7	69442.1	-214.2	1	0
23.9	69349.3	-209.6	1	0
22.2	69101.5	-135.8	1	9e-06
31.3	71046		1	9e-06
22	69317.7	-447.7	1	0
5.6	67621.1	-987.6	1	1.2e-05
25.9	69651.1	-184.4	1	1e-06
23.5	69369.3	-174.8	1	6e-06
22.5	69251.6	-104.7	1	2e-06
23.3	68675		1	4e-06
24.3	69687.8	-287	1	1e-06
22.5	69369.7	-170.7	1	3e-06
21.6	69303.3	-29.1	1	5e-06
21.8	69476.7	-1.9	1	2e-06
21.8	69460	-61.9	1	1.9e-05
21.7	69435.1	-81.5	1	2.6e-05
21.9	69474	-62.8	1	1e-06
21.6	69433.3	-64.6	1	8e-06
21.5	69429.3	-62.7	1	1.6e-05
21.8	69435.4	-72.8	1	1.1e-05
23	69429.3	-125.9	1	4.2e-05
23.7	69416.4	-146.9	1	3.4e-05
24.7	69383.6	-171	1	1.3e-05
26.9	69303.1	-193.9	1	2e-06
36.8	68922.8	-168.8	1	8e-06
-5.9	70512	-753	1	1e-05
25.2	69270.2	-638.5	1	5e-06
19.3	69682.7	-199.1	1	8e-05
12.9	69969.6	-108.3	1	2.2e-05
23.1	69581.5	-157.5	1	9e-06
28.5	69440.9	-111.3	1	2.2e-05
31.1	69407.4	-71.2	1	4.3e-05
31.6	69407.9	-63.6	1	0.000111
31.7	69410.4	-61.3	1	0.000147
31.5	69405.8	-61.5	1	5.1e-05
31.4	69403.6	-59.7	1	9.6e-05
31.8	69403.8	-67.5	1	0.000256
32.8	69393.4	-78.6	1	8.4e-05
32.9	69392	-79	1	9e-06
30.9	69416	-82.8	1	0.000161
29.3	69429.1	-91.7	1	7.3e-05
32	69418.8	-72.1	1	0.000173
32	69418.7	-72.6	1	0.000142
30.5	69411.4	-79	1	0.000156
27.3	69391.3	-82.8	1	2.8e-05
22	69361.7	-72.6	1	0.000104
18.3	69351	-55.7	1	7.8e-05
17.8	69352	-52.2	1	0.000162
19.6	69337.6	-64.7	1	0.000136
45.3	68921	-218.1	1	0.000135
11.6	69573.4	-53.1	1	2.9e-05
49.4	69505.9	-545	1	6.5e-05
13.3	69500.3	-32.3	1	0.000143
19	69460.4	-74.5	1	4.7e-05
24.6	69408.3	-80.3	1	8.6e-05
29.6	69368.7	-58.4	1	0.000223
31.3	69367.2	-42.2	1	0.000101
31.2	69365	-44.1	1	0.000105
30.6	69347.6	-47.8	1	1.6e-05
33.5	69450.3	-53.8	1	4.9e-05
33	69434.2	-47.1	1	0.000189
33.2	69435.9	-49.8	1	8.7e-05
35.3	69424.7	-70.8	1	0.000295
40.3	69375.7	-79.4	1	2.8e-05
41.7	69364	-70.9	1	0.000245
41.3	69364.4	-75.8	1	0.000199
41	69361.4	-81	1	6.8e-05
41.7	69375.2	-73.1	1	4.3e-05
40.3	69329	-62.5	1	1.8e-05
40.2	69322.3	-4.6	1	3.5e-05
39.2	69264.1	-61	1	2.2e-05
41.4	69561.8	-165.9	1	0.000236
40.5	69415.9	-38.9	1	4.4e-05
40.6	69412.1	-47.5	1	4.4e-05
40.4	69421.5	-45.6	1	4.5e-05
40.4	69421.8	-45.8	1	0.000157
38	69426.4	-79.4	1	9.3e-05
36.9	69418.2	-89.8	1	0.000158
34	69379.5	-95.7	1	2.5e-05
37.1	69424.1	-118.5	1	0.000116
34	69388.1	-72.9	1	0.00018
36.3	69386.7	-120.1	1	0.000104
33	69417.5	-60.3	1	7.2e-05
34.6	69387.6	-69.6	1	1e-05
32.8	69418.6	-85.9	1	0.000137
35.9	69397	-30.9	1	6.8e-05
35.7	69392.2	-32.9	1	7.7e-05
37.5	69421.7	-50.6	1	9.4e-05
35.5	69421.2	-28.4	1	7.4e-05
45.6	69321.6	-49.3	1	4e-05
