# Supplementary material for: Data on the evaluation of structural index from aeromagnetic enhanced datasets with the application of Euldph-λ semi-automatic algorithm
Source: Data Brief. 2018 May 23;19:798–803. doi: 10.1016/j.dib.2018.05.090 (PMC5997928; doi:10.1016/j.dib.2018.05.090)
Supplement: Supplementary file 10 — Supplementary material [file mmc10.xlsx]

## Sheet: 0.5
Window size=	3
Structure in	dex,si= 0.5, 1.0, 1.5, 2.0, 2.5, 3.0
Result: Back	ground*SI, Y,	Z	R	RMS
42.6	76916.2	-74.4	1	9e-06
9.6	76824.3	-42.8	1	0.001234
3	76817.5	-4.1	1	7.3e-05
16.6	76980.2	-68.1	1	0.000306
8.3	76944.8	-91.9	1	0.000583
-17.3	76865.2	-89.1	1	0.00012
-32.3	76839.8	-66	1	0.000118
-43.8	76844.8	-36.8	1	0.000234
-48.5	76866.8	-21.3	1	0.000147
-50.8	76904.8	-16.2	1	6.7e-05
-50.9	76934.4	-27.6	1	0.000658
-51.3	76945.1	-53	1	0.000577
-54.7	76927.7	-77	1	0.000271
-71.3	76848.1	-92.5	1	1.6e-05
-88.6	76793.8	-66.1	1	0.000507
-43.9	76665.8	-287.5	1	0.000199
-85	76670.5	-128.2	1	6.5e-05
-81.8	76961.9	-68	1	9.1e-05
-85.8	76940.5	-60.5	1	0.000214
-78.1	76957.5	-77.7	1	9e-05
112.1	77088.8	-492.5	1	0.001604
-104.6	77000.4	-31.9	1	0.000211
-73.5	76989.6	-72.9	1	0.001075
-26.3	76947.4	-97.8	1	0.000474
32.5	76888.7	-91.4	1	0.001006
73.6	76858	-63.7	1	0.004308
94	76858.1	-39.1	1	0.001388
100.5	76869.4	-28.9	1	0.000394
96.3	76836.1	-33.2	1	8e-06
73.7	77028.9	-126	1	2.7e-05
109.4	77002.3	-21.1	1	4.9e-05
57.2	76829.8	-127.8	1	0.000307
46.7	76772.2	-139.9	1	5.7e-05
20.8	76560.5	-131.6	1	9e-06
-32	76038.3	-54	1	0.000224
52.5	76890.8	-191.4	1	0.000209
69	77063.6	-224.1	1	0.000324
57.3	76930	-188.4	1	0.000107
55.8	76911.6	-180.5	1	3.7e-05
52.7	76865.3	-147.8	1	0.00032
51.7	76847.1	-123	1	5.5e-05
51	76839	-79.9	1	6.2e-05
51.1	76858.3	-36.2	1	9.6e-05
51.2	76902.1	-16.3	1	1.4e-05
50.4	76934.8	-30.7	1	3.1e-05
49	76941	-50.7	1	0.000293
38.5	76847.9	-104.6	1	8.4e-05
33.8	76795.4	-87.7	1	0.000117
32.9	76790.9	-58.3	1	0.000382
38.2	76924.5	-56.6	1	8.5e-05
36.9	76915.6	-40.8	1	0.0001
37.8	76907.2	-48.8	1	0.000117
39.6	76881.4	-48.9	1	6.1e-05
39.8	76879.3	-47	1	0.000301
24.3	76830.8	-270.9	1	0.000639
20	76805.7	-331.2	1	0.000197
31.2	76904.4	-188.1	1	0.0001
35.2	76967.3	-158.4	1	3e-05
39.3	77061.2	-164	1	4.5e-05
31.7	76872	-233.9	1	6e-06
37.3	77042.9	-67.5	1	2.7e-05
30.4	76883.2	-87.3	1	1.1e-05
30.1	76878.7	-84.7	1	9.1e-05
32.8	76891.5	-119.5	1	0.000138
27.7	76897.8	-49.3	1	0.000253
27.1	76906.5	-43.6	1	2.4e-05
27.3	76902.4	-42.8	1	0.000198
27.1	76903.7	-46.7	1	0.000372
26.4	76892.5	-55.6	1	6.4e-05
25.9	76883.4	-54.2	1	2.9e-05
25.9	76883.2	-53.8	1	7.7e-05
26.8	76875.3	-67.3	1	0.000499
33.9	76682.8	-137.3	1	2e-05
31.9	76824.4	-189.4	1	8e-06
33.9	76848.4	-287.7	1	3.7e-05
27.4	76881.3	-32.7	1	4.9e-05
27.5	76910	-25.1	1	2.7e-05
28.7	76925.1	-37	1	0.000113
33.1	76908.2	-69.8	1	0.000244
43.8	76807.7	-100.3	1	5.3e-05
49.5	76747	-80.5	1	0.000309
-69.1	77909.6		1	0.006123
43	76827.1	-99.2	1	0.000282
43.9	76905.9	-56.9	1	3.8e-05
45.2	76910	-42.1	1	0.000174
45	76907.6	-43.2	1	3.5e-05
44.6	76903.2	-42.3	1	0.000391
44.7	76903.4	-42.7	1	0.000177
45.4	76898.8	-46.9	1	5.3e-05
46.5	76882.2	-44.7	1	5.3e-05
47.2	76875.8	-20.9	1	0.00011
47.2	76914.8	-14.5	1	9.6e-05
48.2	76923.4	-36.2	1	8.5e-05
49.5	76906.6	-42	1	2.1e-05
49.4	76907.3	-42.3	1	0.000215
46	76905.7	-66.4	1	0.000284
40.1	76861.5	-92.6	1	1.3e-05
44.3	76915.6	-102.6	1	0.000173
45.8	76939	-120.1	1	0.000219
43.2	76904.5	-63.4	1	0.000129
42.5	76908.8	-49.1	1	6.8e-05
42.6	76908.3	-49.2	1	8.6e-05
43.4	76901.6	-44	1	0.000185
43.8	76902.8	-41	1	0.000181
43.9	76903.2	-41	1	4.6e-05
44.9	76908.9	-45	1	0.000244
46.9	76907.3	-54.7	1	4.1e-05
48.8	76898.2	-59.3	1	5.6e-05
52.3	76879.7	-55.8	1	0.00067
54.1	76874.6	-48.4	1	0.000591
52.1	76869.7	-59.7	1	0.000149
48.7	76841	-76.2	1	0.000231
46.6	76806.4	-78.6	1	1.3e-05
39.1	76842.9	-281.5	1	1e-06
59.3	77097	-56.5	1	2.1e-05
50.4	76938.6	-68.7	1	3.2e-05
49.1	76919.5	-58	1	8.3e-05
50.3	76924.1	-72.9	1	9e-05
51.6	76918.7	-85.3	1	0.000298
50.4	76927.1	-79.6	1	0.000233
47.1	76948.2	-76.6	1	1.1e-05
49.3	76937.5	-73.4	1	0.000892
56.6	76918.8	-54.5	1	0.000479
57	76918.9	-53.3	1	0.000174
48.9	76897.6	-63.8	1	0.000225
39	76864	-55.5	1	0.000443
33.3	76855.4	-31.3	1	0.000114
30.9	76883	-5.8	1	0.00046
31.7	76971.5	-8	1	8e-06
33	76917.4	-70.7	1	1.4e-05
31.7	76893.9	-51.2	1	5.9e-05
31.5	76955.3	-65	1	0.000155
31.1	76961.5	-60.6	1	1.2e-05
33.7	76888.7	-47.4	1	4e-05
34	76884.9	-38.6	1	4e-05
25.4	76409.2	-376	1	0.000496
36.1	77204.5	-258.9	1	5e-05
34.9	76999.2	-33.1	1	2.6e-05
33	76924	-53.5	1	3.9e-05
32	76898.5	-37	1	3.4e-05
31.8	76903.1	-30.5	1	3.6e-05
31.5	76916.5	-33.1	1	6.9e-05
31	76920.4	-46.9	1	0.000133
30.4	76909.3	-53.4	1	2e-06
29.7	76899.6	-50.2	1	5.5e-05
29.6	76899.2	-49	1	0.000196
30.2	76892.7	-54.5	1	0.000107
30.7	76882.4	-54.1	1	6.5e-05
30.8	76881.8	-53.5	1	0.000121
31.2	76882.1	-41.2	1	4.6e-05
31.7	76900.9	-30.1	1	1.3e-05
31.8	76917.3	-35.4	1	7.3e-05
32	76919.8	-46.1	1	8.7e-05
32.4	76904.3	-54.7	1	1.3e-05
32.9	76889.9	-51	1	1.9e-05
33	76889	-49	1	3.7e-05
32.9	76887.2	-51.6	1	9.7e-05
32.9	76885.5	-51.9	1	2e-06
33.1	76908.3	-60.2	1	8e-06
33.1	76905.3	-56.9	1	1e-05
33.1	76905.9	-49.4	1	1.4e-05
33.1	76907.6	-49.7	1	6e-06
33	76908.6	-61.1	1	3.5e-05
32.9	76904.8	-65.5	1	3.6e-05
32.7	76884.4	-70.4	1	3e-06
31.8	76837.9	-51.6	1	5.2e-05
31.8	76838	-49	1	3.4e-05
38.2	76454.9	-488.7	1	0.00055
31.6	76885.2	-40.1	1	2e-05
31.5	76900.2	-36.4	1	7e-06
31.5	76902.9	-37.5	1	4e-06
31.2	76902.8	-55.7	1	4.3e-05
31	76883.6	-63.2	1	1e-06
31	76876.8	-55.5	1	9e-06
31.2	76889.9	-29.2	1	1e-06
31.1	76912.5	-35.9	1	4e-06
31.1	76912.2	-36.9	1	5e-06
31.1	76915.3	-37.5	1	3.3e-05
31.1	76916.6	-43.3	1	2.8e-05
31.1	76911.3	-45.5	1	2.7e-05
31.1	76915.1	-47.9	1	3.6e-05
30.8	76914.6	-57.5	1	0.000276
30	76896.7	-68.5	1	3.3e-05
28.9	76868.4	-63.9	1	3.7e-05
28.2	76859.2	-47.1	1	2.8e-05
27.6	76873.5	-24.7	1	0.000118
27.3	76907.8	-17.8	1	6e-06
27.2	76940.7	-33.8	1	2.3e-05
26.6	76937.7	-67.4	1	3e-05
25.9	76877.8	-61.3	1	1.7e-05
25.8	76870.6	-25	1	2.2e-05
25.9	76913.2	-12	1	2e-06
25.5	76936.3	-46.2	1	1.7e-05
24.4	76828.6	-86.3	1	6e-06
25.4	76949.6	-2.1	1	2e-06
24.6	76952.1	-46.6	1	1.3e-05
23.9	76909.7	-47.4	1	7e-06
23.7	76897.4	-34.1	1	1.8e-05
23.6	76910.8	-24.5	1	7e-06
23.2	76943.3	-35.3	1	5.4e-05
22.4	76962.6	-60.3	1	0.000145
21.6	76962.4	-75.8	1	9.7e-05
18.4	76927.4	-94.4	1	5e-06
13	76858.6	-72.5	1	0.000113
9.5	76836.5	-16.3	1	1.3e-05
12.6	77021.9	-28.1	1	1.3e-05
11.3	76916.4	-84.1	1	1.6e-05
11	76908.8	-81.9	1	5.4e-05
10.3	76903.3	-73.6	1	4.2e-05
11	76901.9	-82.2	1	0.000132
14.1	76864.8	-116.2	1	0.000158
11.7	76910.7	-105.8	1	1.5e-05
11.8	76907.3	-103.7	1	0.000218
12.3	76888.7	-46.9	1	0.000128
12.4	76896.7	-39.6	1	0.000124
11.3	76871.5	-38.4	1	7e-05
8.3	76865.1	-11.5	1	4.1e-05
7.8	76924.4	-2.8	1	1.2e-05
9.6	76970.6	-31.7	1	3.9e-05
10	76976.5	-44.2	1	3.1e-05
9.8	76969.9	-60	1	4.7e-05
4.7	76915.5	-65	1	0.000107
1.2	76896.6	-51.5	1	0.000229
1.8	76896.2	-54.6	1	0.000266
5.3	76873.9	-67.7	1	0.000138
25.6	76647.1	-52.7	1	9e-06
-7	77104.2	-400.8	1	1.1e-05
-7.9	77065.3	-9.9	1	3.6e-05
5.1	76947.9	-78.1	1	8.8e-05
11.6	76904.3	-67.9	1	0.000169
14	76898.1	-57	1	0.000204
14.5	76899.2	-55	1	7.2e-05
13.1	76891	-57.1	1	5.8e-05
10.7	76876	-48.6	1	0.000553
8.6	76878.1	-30.9	1	0.000342
7.5	76904.8	-22.3	1	1e-05
7	76926.3	-39	1	0.000168
5.9	76919.6	-58.3	1	0.000454
4.1	76901.5	-63	1	9.4e-05
3	76894.9	-59.1	1	0.000641
1.6	76894.3	-51.3	1	0.000584
2	76891.9	-53.3	1	0.000201
5.4	76863.5	-53.1	1	8.8e-05
9.4	76842.9	-28.1	1	4.2e-05
14.9	76594.2	-23	1	1e-05
3.7	76709.8	-195.6	1	2.4e-05
12.1	76866.4	-7.1	1	1.6e-05
11.9	76929.5	-12.2	1	8e-05
11.6	76953.7	-49.5	1	5.2e-05
13.3	76912.2	-72.9	1	1e-05
14.2	76900	-64.1	1	7.6e-05
13.6	76899.5	-74.1	1	0.000468
13.9	76902.5	-70.7	1	0.000656
14.6	76910.2	-69	1	2.6e-05
13.5	76901.7	-65.7	1	0.000317
10.6	76894	-51	1	0.00012
9.7	76897.6	-45.7	1	7.5e-05
10	76893	-46.1	1	2.5e-05
10	76894.3	-47.3	1	0.000161
12.2	76848.9	-250.3	1	5.7e-05
