# Supplementary material for: Data on the evaluation of structural index from aeromagnetic enhanced datasets with the application of Euldph-λ semi-automatic algorithm
Source: Data Brief. 2018 May 23;19:798–803. doi: 10.1016/j.dib.2018.05.090 (PMC5997928; doi:10.1016/j.dib.2018.05.090)
Supplement: Supplementary file 11 — Supplementary material [file mmc11.xlsx]

## Sheet: 0.5
Window size=	3
Structure in	Index,si= 0.5, 1.0, 1.5, 2.0, 2.5, 3.0
Result: Back	ground*SI, Y,	Z	R	RMS
130.5	83454.5	-174.2	1	0.000227
28.2	85003.6	-58.1	1	2.4e-05
30.5	84962.8	-22.9	1	3.6e-05
29.5	85091.9	-83.3	1	1.8e-05
29.1	85145.1	-18.7	1	2.8e-05
29.1	85143.5	-104.7	1	1.3e-05
33.7	84991.3	-61.1	1	4.1e-05
34.5	84986.7	-35.7	1	7.1e-05
34.8	85002.8	-30.3	1	1.3e-05
34.8	85004.2	-31.8	1	8e-06
34.9	85000.3	-33.5	1	2.8e-05
34.7	85004.3	-36.6	1	4.7e-05
34.3	84996.2	-45.1	1	0.000185
34.3	84993.7	-44.8	1	2.6e-05
34.8	84999.1	-61.2	1	4.6e-05
34.5	85003	-54.4	1	0.000175
34.1	85012.1	-50.9	1	2.5e-05
34.7	85003.9	-48.3	1	4.4e-05
34.3	85005.1	-51.5	1	0.000123
32	84987	-68	1	0.000183
31.2	84964.9	-64.8	1	6e-05
32.3	84942.6	-20	1	9e-06
33.5	85060	-16.4	1	1.5e-05
30.4	85052.9	-61.7	1	7.7e-05
27.4	85012.5	-81.6	1	3.1e-05
25	84969.9	-75.2	1	1.3e-05
24.5	84963.4	-69.2	1	0.000195
41.4	85185	-415	1	0.001113
25.1	85055.5	-68.3	1	5.1e-05
25.2	85054.9	-70.4	1	1.9e-05
25.8	85048.9	-73.7	1	0.000101
27	85034.8	-72.6	1	4.2e-05
29	85018.8	-62.5	1	0.000209
28.9	85019.2	-63.6	1	0.000108
27.3	85014.1	-72.2	1	4.4e-05
23.5	84987.7	-79.9	1	2.9e-05
19.9	84959.4	-71.7	1	0.000404
19.5	84957.2	-69.2	1	0.000196
18.3	84953.9	-58.8	1	5.1e-05
19.8	84950.8	-74.3	1	0.000108
26.1	84993.2	-149.4	1	0.000989
18.7	85031.7	-69.9	1	0.000179
24.1	84971.8	-107.1	1	0.000162
36.8	84793.6	-123.4	1	5e-06
50.8	84598.4	-19.9	1	0.000162
8.1	85181.1	-508.2	1	0.000142
28	84944.1	-214.3	1	0.00034
36.6	84880.4	-43.5	1	5.5e-05
34.3	85076	-47.8	1	4.4e-05
35.7	85027.8	-78.3	1	4.7e-05
37.6	85001.1	-70.2	1	0.000186
38.8	84996.6	-59.2	1	7.7e-05
38.8	84996.7	-59.2	1	0.000344
37	84973.3	-65.2	1	3e-05
35.6	84955.7	-55.9	1	0.000148
37.2	84957.7	-89.3	1	0.000178
38.8	84938.6	-133.3	1	0.000496
35.9	84999.8	-62	1	4.9e-05
35.6	85007.5	-60.5	1	4e-06
35.8	85004.3	-58.8	1	0.000219
35.6	85005	-61.4	1	6.1e-05
33.4	84971.8	-100.4	1	0.000291
27.4	84809.9	-136.9	1	2.3e-05
61.4	86041.5	-695.2	1	0.000111
26.9	84800.4	-112.4	1	8e-06
39.8	85190.2	-690.3	1	3.5e-05
18.6	84450.1	-10.8	1	1.1e-05
31.9	85085.7	-100.6	1	2.3e-05
29.9	85013.8	-65.9	1	3.1e-05
32.2	85050.5	-121.3	1	5.7e-05
29.5	85032.7	-56.1	1	2e-05
29.4	85033.1	-55.3	1	1.7e-05
30.7	85003.4	-61	1	3.3e-05
31.9	84974.9	-44.6	1	3.4e-05
32.5	84981.1	-23.4	1	9.1e-05
32.8	85011.4	-20.2	1	1.9e-05
33.1	85024.9	-40.5	1	5e-05
33.7	85007.9	-55.4	1	9.6e-05
34.4	84989.1	-52.1	1	0.000147
34.9	84986.3	-42.8	1	6.9e-05
35.1	84993.7	-37.2	1	2e-05
35.4	85002.2	-38.5	1	7.4e-05
35.8	85006	-47.6	1	9.9e-05
35.9	85003	-50.6	1	5.4e-05
35.5	85015	-50.8	1	5.8e-05
35	85022.8	-57.6	1	0.000277
34.3	85023.6	-69.7	1	0.000154
35.1	85029.9	-60.6	1	0.00026
34.9	85027.7	-61.4	1	0.0001
32.7	85011.8	-55.9	1	0.000342
31.2	85008.8	-48.7	1	0.000218
32.4	85005.6	-52.8	1	0.002096
39.1	84980.5	-57.1	1	0.000123
45.6	84966	-46.8	1	0.000647
46.6	84967.1	-43.8	1	0.000396
41.5	84939.4	-58	1	0.000434
26.3	84773.4	-55.3	1	1.2e-05
38.2	84993.4	-148.2	1	3.6e-05
-68.3	83773.4	-260	1	0.000239
44.5	85051.3	-108.1	1	2.9e-05
38.3	84981.4	-87.3	1	6.8e-05
35.2	84962	-52.3	1	0.000113
34.5	84971.8	-38.4	1	0.000195
34.4	84975.7	-37.4	1	3.1e-05
33.6	84994.2	-48.4	1	8.3e-05
32.7	84994.2	-69.7	1	5.2e-05
33.5	85004.3	-54.4	1	0.000213
33.4	85002.4	-55.1	1	6.7e-05
31.8	84986.8	-48.3	1	9.8e-05
31	84987.6	-41.3	1	0.000255
30.6	84992.3	-39.1	1	5.3e-05
30	85003	-42.4	1	0.000136
29.9	85003.3	-43.7	1	0.000131
29.9	85004	-43.2	1	0.000167
30.5	85010.1	-44.2	1	0.000163
31.9	85015.5	-51.9	1	0.000145
34	85010	-62.9	1	0.000595
36.7	84992.8	-67.5	1	3e-06
38.5	84978.9	-61.8	1	0.000403
38.9	84977.1	-58.3	1	0.000427
34.2	84961.8	-109.6	1	0.000409
31.9	84940.9	-133.4	1	0.000156
37.4	85021.3	-92.3	1	3.7e-05
36.3	84995.5	-91.6	1	2.8e-05
35.7	84974.8	-80.2	1	0.000353
39.2	85134.2	-167	1	7.7e-05
35.9	85031.9	-39.8	1	1.6e-05
36.2	85030.3	-46.3	1	0.000344
37.5	85009.2	-58.5	1	8e-05
39.4	84982.5	-57.5	1	7.7e-05
40.6	84975.5	-49.5	1	0.000112
40.5	84974.7	-51.1	1	0.000389
40.2	84970.6	-53	1	0.000111
42.1	85006.7	-53.6	1	2.4e-05
42.7	85016.4	-58.9	1	8.6e-05
41.5	85009.4	-43.8	1	0.000147
41.5	85010.2	-43.2	1	3.6e-05
41.7	85003.6	-41.5	1	0.000128
41.7	85003.6	-41.4	1	0.000193
41.2	84988.9	-47.2	1	3.5e-05
40.3	84976.4	-37.8	1	0.000122
40	84981	-32.3	1	8.8e-05
40	84982.8	-32.2	1	1.6e-05
39.8	84992.6	-41.7	1	2.6e-05
40	85053.9	-23.9	1	7e-06
39.6	85068.4	-40.7	1	6.4e-05
37.7	85047.8	-70.2	1	5.9e-05
34.5	84981.9	-70.1	1	3.5e-05
33.2	84957.1	-51.6	1	0.000393
35.7	85011	-100.8	1	1.5e-05
33.3	85016.6	-40.6	1	0.000227
33.2	85019.6	-39.3	1	2.4e-05
33.1	85020.2	-39.5	1	6e-05
32.6	85027.9	-50.7	1	0.000202
31	85015.6	-73.4	1	4.8e-05
31.2	85018.1	-72.4	1	2.4e-05
30.4	85004.5	-70.2	1	0.000251
28.8	84987	-51.4	1	0.000122
28.6	84988.6	-47.4	1	0.000123
28.4	84991.8	-46.4	1	2.7e-05
28.2	84997.9	-50	1	9.9e-05
28.1	84997.7	-52.1	1	9.9e-05
27.7	84989.3	-56.5	1	7e-05
26.7	84970.7	-51	1	3.9e-05
27.5	84975	-63.9	1	0.000164
25.8	85032.6	-30.9	1	1e-05
26.7	85025.5	-44.7	1	4.2e-05
29.4	84936.6	-62	1	4e-06
17	85716	-306.5	1	1.2e-05
27.3	85082.3	-55.1	1	0.000114
29.8	85036.2	-86.3	1	1.8e-05
32.7	84987.8	-89.9	1	1.2e-05
22.6	85130.2	-121.3	1	0.000194
15.7	85219.8	-147.9	1	0.000556
32.9	85038	-62.2	1	0.000459
35.2	85027.7	-48.4	1	0.000131
32.4	85001.6	-61.3	1	5.9e-05
36	84988	-33.7	1	7.1e-05
36.8	85003.4	-25.7	1	5.3e-05
34.4	85023.3	-30.9	1	0.000116
25.4	85032.7	-55.1	1	0.000207
13.9	85009.2	-79.3	1	0.000333
19.2	85032.2	-73.4	1	0.00024
18.5	85028.1	-73.5	1	0.000113
14.5	85003.1	-69	1	2.5e-05
16.8	85016.6	-75.7	1	0.001522
17.5	85019.5	-78.7	1	0.000429
14.3	85015.5	-63	1	0.000155
14.1	85016.5	-62	1	6.2e-05
14.5	84989.9	-52	1	5.8e-05
13.4	84990.4	-38.7	1	0.000481
13.4	84976.7	-42.3	1	5.8e-05
9.8	84971.3	-22.9	1	0.000101
8.2	85008.9	-14	1	2.4e-05
9.8	85031.5	-32.7	1	0.000115
55.8	84867.7	-56.7	1	0.000309
30.6	84946.6	-49.5	1	0.000133
27.3	84956.3	-55	1	0.000179
31.9	84952.3	-38.3	1	0.000391
36	84969.3	-16.6	1	0.000269
37.3	85013	-8.4	1	1e-05
32.9	85061.5	-48.8	1	7e-06
32.6	85017.7	-58.7	1	4.4e-05
32.6	85017.4	-58.2	1	5.8e-05
31.2	85012.9	-68.8	1	0.000153
29.6	84998.3	-74.5	1	2.7e-05
28.7	84986.9	-70.2	1	0.000181
29.4	84993.7	-86.9	1	6.7e-05
30.2	84987	-115	1	0.000311
30.5	84983.1	-119.6	1	0.000162
29.9	84991.2	-117.1	1	1.2e-05
28.9	85001.3	-120.6	1	8.1e-05
29.5	84997.9	-116.3	1	0.000458
30	84997.1	-111.6	1	0.000198
31.1	85000	-102.2	1	9e-05
31	84999.5	-102.7	1	0.000106
28.5	84976	-109.1	1	1.8e-05
26.9	84960.7	-105.3	1	7e-05
25.5	84950.3	-94.8	1	0.000219
24.4	84947.3	-80.4	1	0.000187
24.3	84948.3	-77.9	1	9.8e-05
23.8	84956.2	-70.6	1	0.000269
23.7	84959	-69.6	1	5.4e-05
23.7	84958.2	-69.6	1	3.4e-05
23.4	84965.1	-73.2	1	5.9e-05
21.9	84976.3	-100	1	2.1e-05
14.4	84953.6	-254.8	1	0.000164
23.2	85010.3	-78	1	4.2e-05
24.9	85035	-50.7	1	0.000215
24.5	85027.4	-51.6	1	0.000128
24.3	85024.5	-49.9	1	0.000528
25.3	85026.6	-58.8	1	0.000226
28.7	85011.1	-75.8	1	0.000399
36	84963.9	-78.9	1	0.000121
40.5	84942.2	-60.3	1	0.000125
38	84942	-81.1	1	0.000143
16.9	84861.9	-285.5	1	0.001355
-5.3	84745	-501.6	1	0.001242
-0.5	84775.6	-456.7	1	0.000282
-741.7	78647.7		1	0.001132
51.2	85336.9	-85.8	1	0.000122
24.9	85048.5	-248.7	1	8.2e-05
74.4	85740.3	-124.7	1	2e-06
19.1	85288.1	-809.5	1	1.8e-05
32.1	85128.9	-87.3	1	9.8e-05
24.7	85066.3	-112.1	1	2e-05
24.5	85064.6	-112	1	9.8e-05
37.3	85142.2	-148.2	1	0.000455
10.9	84978.5	-40.9	1	0.000688
17.2	84945	-61.9	1	0.000186
13.7	84975.7	-63.5	1	8.7e-05
16.1	84953.8	-44.1	1	0.000181
17.2	84963.4	-11	1	6.2e-05
17	85062.4	-43.1	1	9e-06
19.4	85006.2	-81.7	1	1.3e-05
21.7	84951.4	-60.8	1	5.5e-05
22.6	84955.4	-17.2	1	0.000171
22.5	85051.7	-32.7	1	3.1e-05
23.5	85016.5	-68.2	1	1.5e-05
25.3	84947.1	-68.6	1	1.7e-05
-7.7	85829.4	-626.2	1	0.000321
25.5	84868.8	-110.1	1	2e-06
23.6	85034.9	-87.1	1	4e-06
25.5	84963.5	-71.1	1	7e-06
27.8	84936.9	-37	1	3e-05
28.1	84937	-30.9	1	8e-06
27.8	85049.9	-27	1	6.7e-05
28.2	85035.9	-22.1	1	0.000197
27	85047.5	-35.7	1	2.7e-05
24.5	85046.6	-54.7	1	0.000595
19.6	85025.5	-70.9	1	0.000391
28.6	85068.8	-72.2	1	0.000243
9.3	85011.2	-17.7	1	9.9e-05
0.4	85090.1	-69	1	0.000132
8.4	85024.2	-81.7	1	1.6e-05
13.3	84983.9	-65.8	1	0.000163
15.1	84977.2	-50	1	8e-05
15.4	84980.1	-46	1	0.00037
15.9	84990.4	-44.1	1	7e-06
16.2	84999.3	-50.2	1	0.00015
16.3	84999.2	-54.4	1	8.2e-05
16.3	84999.1	-54.5	1	3.3e-05
15.6	85015.9	-54	1	7.6e-05
12.9	85052.9	-73.6	1	0.000434
12.9	85052.5	-73.2	1	0.000849
15	85049.2	-56.7	1	0.000243
11.3	85033	-71.4	1	5.3e-05
23	85108.2	-72.4	1	0.000173
10.7	85042	-24.7	1	0.000648
-0.3	85046.6	-18.6	1	2.4e-05
153.7	84848.3	-612.4	1	0.000139
-10.1	84998.7	-72	1	0.001248
29.2	84786.8	-355.4	1	4.6e-05
13.9	85022.4	-14.7	1	0.000141
15.5	84937.4	-3.7	1	2.4e-05
49.5	84571.9	-17.9	1	6.2e-05
7.6	84948	-56	1	0.000118
0.5	85001.1	-88.9	1	0.000429
2.5	84994.3	-74	1	7.9e-05
1	84990.5	-86.3	1	0.000556
0.4	84985.5	-89.9	1	9.8e-05
3.8	85030.6	-89.9	1	2.7e-05
9.2	85114.8	-145.3	1	0.000124
6.9	84976.5	-104.1	1	0.000246
4.8	84996.2	-84.5	1	0.000105
4.6	84998.4	-84.4	1	0.000103
5.7	84991.5	-78.1	1	0.000147
5.9	84991.3	-76.3	1	0.000176
4.4	84983.3	-88	1	0.000134
4.8	84986.8	-86.2	1	0.000186
36.2	85258.2	-91.6	1	8.6e-05
10.9	84895.8	-14	1	0.000116
9	84919.4	-14.5	1	6.8e-05
6	84951.4	-55.3	1	0.000313
5.1	84945.3	-83.3	1	0.000167
6	85022	-47.4	1	1.1e-05
6.3	85026.1	-38.4	1	9.9e-05
6	85015.5	-42	1	8e-06
5.8	85009.6	-40.2	1	0.000263
6	85010.8	-43.9	1	0.0001
7.1	84993.7	-54.3	1	2.4e-05
8.3	84960.4	-47.7	1	8.2e-05
7.3	85063.9	-60	1	1.9e-05
9.4	84962.6	-62.7	1	4.1e-05
11.6	85032.8	-1.4	1	6.2e-05
10.8	85055.7	-43.5	1	0.000104
12.9	85011.8	-64	1	3.6e-05
15.3	84985.1	-50.6	1	0.000324
-3.2	84966.9	-241.3	1	0.000331
20.5	85116.1	-33.2	1	2.2e-05
13	85075.4	-82	1	2.9e-05
4.9	84993.3	-89.6	1	2.4e-05
-0.2	84936.7	-63	1	9.5e-05
6.2	84940.7	-33.3	1	0.00013
7.1	84931.2	-18.3	1	0.000106
3.9	85005.7	-55.5	1	3.9e-05
4.8	85003.4	-42.2	1	3.8e-05
4.4	84994.8	-46.6	1	2.7e-05
4.4	84982.4	-42.7	1	4.1e-05
4.9	84979.2	-20.5	1	3e-06
5	85026.4	-18.1	1	5e-06
5.3	85093.2	-31.4	1	6.8e-05
30.4	83802	-536.4	1	2.9e-05
-7.7	85321.6	-45	1	7.8e-05
-1.2	85067.6	-123.8	1	2e-06
-0.3	85039.3	-120.4	1	6.2e-05
-0.3	85040.2	-121	1	0.000203
2.3	85011.9	-75.9	1	8.7e-05
3.3	85014	-58.4	1	6.1e-05
3.2	85012.2	-59.7	1	4e-05
5.4	85059.5	-59	1	4e-05
4.7	85047.5	-52.3	1	0.000147
10.2	84911.2	-7.7	1	5e-05
6.9	84951.2	-12	1	9.9e-05
5.4	84964.6	-37.8	1	0.000256
5.8	84990.2	-14.5	1	2.1e-05
6.1	85025.7	-26.7	1	7e-05
7.4	85024.4	-55.6	1	0.000105
8.3	85014.8	-62.5	1	0.000119
8.1	85016.6	-62.7	1	0.000163
9.5	85010.2	-56.6	1	0.000404
8.7	85009.8	-60.3	1	0.000955
8.7	85010	-60.2	1	0.000147
39.5	85165.3	-65.3	1	0.000309
-1.6	85038.7	-127	1	0.00027
3.5	84993.6	-66.8	1	0.000156
4.6	84997.4	-49.9	1	0.000175
7.8	85041.6	-29.3	1	2e-05
5.6	85019.7	-22.4	1	0.000262
16.3	84923.1	-70.8	1	0.000111
9.9	84984.2	-67	1	0.000138
11	84972.4	-55.5	1	0.00021
11.5	84976.2	-39.2	1	0.000102
11.8	84995	-32.1	1	2.6e-05
12.2	85005.3	-42.7	1	5.6e-05
12.7	84996.5	-55.6	1	0.00022
13.7	84969.2	-59.8	1	2.2e-05
15.2	84943.8	-38	1	3.7e-05
15.3	85083.6	-43.9	1	4.9e-05
15.8	85076.6	-99.9	1	0.000119
17.7	85028.9	-125.5	1	7e-06
17.4	85036.4	-126.5	1	5.6e-05
19.6	85000.9	-101.4	1	4.2e-05
21.8	84987.5	-63.3	1	5.9e-05
22.5	84994.9	-50.2	1	7.6e-05
22.6	84997.2	-49.3	1	2.4e-05
22.4	84993.2	-48.6	1	8.5e-05
23.1	84999.6	-55.5	1	4.3e-05
77.3	84941.2	-653.3	1	0.000346
22.1	85076.4	-48.7	1	0.000178
27.6	85045.5	-82.5	1	0.000165
33.5	84999.6	-94.3	1	2e-05
37.7	84967.2	-86.8	1	4.9e-05
39.2	84959.2	-79.3	1	0.000259
41.6	84955.1	-62.1	1	3.8e-05
41.5	84954.9	-62.5	1	3e-05
41.2	84950.7	-65.5	1	9.7e-05
40.7	84937.8	-68.5	1	2.8e-05
40.2	84914.2	-66.5	1	2.3e-05
39.3	84820.7	-34.1	1	5e-05
39.3	84807.5	-25.3	1	0.000102
39	84859.1	-68.5	1	6.2e-05
36.1	84943.6	-238.1	1	4.6e-05
38.4	84916.2	-122.7	1	7e-06
39.2	84926.2	-86	1	2e-05
40.7	84984.5	-23.2	1	1.9e-05
40.7	85010.8	-21	1	3e-06
39.8	85045.5	-44.3	1	5.1e-05
38.9	85048.4	-63.4	1	5e-06
34.8	84945	-127.6	1	7e-06
35.2	84999.1	-138.8	1	1.2e-05
37.3	84897.1	-27.8	1	1.5e-05
36.4	84873.8	-54.7	1	0.000139
