# Supplementary material for: Data on the evaluation of structural index from aeromagnetic enhanced datasets with the application of Euldph-λ semi-automatic algorithm
Source: Data Brief. 2018 May 23;19:798–803. doi: 10.1016/j.dib.2018.05.090 (PMC5997928; doi:10.1016/j.dib.2018.05.090)
Supplement: Supplementary file 12 — Supplementary material [file mmc12.xlsx]

## Sheet: 0.5
Window size=	3
Structure in	dex,si= 0.5, 1.0, 1.5, 2.0, 2.5, 3.0
Result: Back	ground*SI, Y,	Z	R	RMS
375.2	101985	-139.7	1	5e-06
27.5	92554	-107.4	1	4.9e-05
37.4	92756.5	-93.8	1	2.4e-05
31.4	92587.2	-25.6	1	0.000115
34.2	92777.8	-62.2	1	6.9e-05
29.9	92698.3	-79.3	1	2.5e-05
29	92687	-74.2	1	3.1e-05
29	92686.9	-74.1	1	0.000169
31.2	92683	-102.4	1	6.9e-05
27.9	92708.8	-62.4	1	9.4e-05
28.1	92705.4	-63.9	1	6e-06
28.2	92703.1	-63.6	1	8.6e-05
28.9	92694.5	-52.4	1	6.7e-05
29.5	92700.4	-39.5	1	0.000163
29.7	92704.2	-39.2	1	0.000165
29.7	92704.6	-39.7	1	0.000183
30.6	92696	-46.9	1	6.1e-05
32.2	92675.3	-42.1	1	0.000101
33.1	92678.8	-28.7	1	0.00027
33.7	92700.3	-24.1	1	3.9e-05
35	92720.8	-43.6	1	0.000137
37.9	92704.9	-80.2	1	0.000149
43	92643.1	-107.8	1	9.1e-05
42.6	92648.8	-108.6	1	2.8e-05
43	92644.2	-105.1	1	0.000224
45.6	92628.6	-71.8	1	0.00013
47.6	92632.7	-36.2	1	3.1e-05
-440.7	89713.8		1	4.2e-05
45.5	92743.6	-67	1	3.7e-05
43.3	92707	-83.5	1	3.2e-05
41.3	92657.2	-76.8	1	0.000122
39.8	92617.7	-34.7	1	2.1e-05
41.4	92885.1	-98.6	1	1.6e-05
38.4	92795.6	-186	1	1.4e-05
44.3	93041.2	-160.8	1	1.6e-05
37.8	92749	-79.1	1	7.3e-05
36.7	92712.8	-43.4	1	6.5e-05
37	92708.2	-51.7	1	0.000124
38.1	92669.4	-52.5	1	3.3e-05
39.1	92651.4	-13.1	1	5.7e-05
38.6	92749.2	-45.5	1	6.4e-05
39.4	92707.5	-55.8	1	5e-06
40	92696	-43.5	1	6e-05
40	92696.2	-43.3	1	0.000154
-30.5	90332.3	-70.8	1	5.1e-05
130.2	92128.7		1	2.5e-05
40.3	92681.1	-57	1	5e-06
39.9	92691.7	-60.8	1	1.4e-05
38.5	92709	-89.2	1	8.8e-05
34.3	92708.1	-181.5	1	0.000188
40.4	92738.8	-56	1	0.000124
40.1	92733.6	-58.8	1	4.2e-05
38.8	92709	-52.6	1	9e-06
38.7	92708.4	-51.5	1	8.9e-05
39.2	92705	-56.6	1	0.000213
40.1	92692.5	-58.4	1	4.5e-05
-183.6	95107.6		1	0.000243
-19.3	89606.7	-199.1	1	4e-05
-87.9	90951.4		1	3.7e-05
40.4	92731.6	-58.2	1	3.9e-05
39.2	92698.9	-56.3	1	0.000123
38.8	92694.9	-46.8	1	0.000157
39.2	92688.4	-53.6	1	0.000301
40.1	92674.4	-56	1	2.8e-05
39.4	92679.7	-58.8	1	9.5e-05
38.9	92680.4	-61.7	1	0.000149
31.9	92650.3	-109.4	1	8.3e-05
33.9	92850.5	-171.7	1	0.000236
46.9	92787.2	-13.6	1	4.4e-05
39.2	92770.7	-62.8	1	0.000504
30.4	92727.5	-76.9	1	0.000101
20.6	92682.9	-59.5	1	0.000422
15.8	92676.9	-38.9	1	0.000413
14.5	92686.5	-31.7	1	0.000314
-12.4	93622.5	-203.8	1	6.9e-05
-2.7	91117.4	-145.3	1	6e-05
298	93211.6		1	3.1e-05
108.5	94835.8		1	6e-06
13.9	92868.7	-64.1	1	8.9e-05
11.7	92797.2	-3.9	1	7.4e-05
15.1	92817.2	-66.2	1	1.7e-05
20.2	92794.5	-128.8	1	2.8e-05
25.1	92747.6	-168	1	0.000277
25.4	92743.4	-169.3	1	4e-06
27.1	92720.3	-168.4	1	4.9e-05
25.1	92748.8	-177.7	1	0.00016
20.4	92812.7	-214.7	1	0.000311
21.8	92794.8	-200	1	0.000177
-260.4	91348.1		1	0.000142
33.1	92753.9	-67	1	0.000293
32.5	92747.4	-69.3	1	1.5e-05
30.8	92727.4	-66.1	1	0.000207
30.6	92725.1	-64.5	1	0.000405
30.6	92725.2	-64.9	1	7.3e-05
30	92726.5	-61.1	1	0.000676
32.2	92713.1	-67.3	1	5.6e-05
34.8	92695.5	-63.4	1	5.8e-05
34.2	92697.9	-66.9	1	0.000179
34.2	92697.9	-66.8	1	0.000206
35.7	92705.8	-60.8	1	0.000546
35.1	92702.1	-60.6	1	7.3e-05
33.4	92694.5	-52.3	1	0.000535
33.4	92694.5	-52.2	1	9.1e-05
36.6	92669.2	-60.6	1	3.7e-05
41	92635.1	-44.7	1	0.000246
36.6	92722.1	-80.3	1	0.000102
39.9	92718.6	-45.7	1	0.000213
39.3	92713.1	-49.2	1	4.6e-05
38.6	92705	-47.6	1	8.5e-05
38.9	92706.5	-50.4	1	0.000137
40.3	92698.9	-60.5	1	0.00014
41.9	92683.6	-62.3	1	4.8e-05
41.1	92689.8	-66.7	1	0.000382
37.8	92697.5	-96.2	1	8.3e-05
16	92640.4	-292.3	1	0.002491
45.6	92799.7	-65.6	1	0.000392
39.8	92754.5	-89.3	1	3e-05
33	92694.3	-80.8	1	0.000455
29	92669.5	-53.6	1	0.000197
27.2	92677.2	-31.3	1	0.000175
26.5	92699.7	-25.2	1	2.7e-05
26.1	92723	-39.6	1	8.1e-05
24.8	92715	-86.9	1	0.000185
23.3	92675.2	-106.8	1	1.6e-05
23.2	92671.5	-105.5	1	3e-05
48.2	90464.8		1	4e-05
-8.5	97910.7		1	3e-06
20.9	92724.4	-26.7	1	3.7e-05
20.5	92733.9	-51.6	1	5e-05
19.6	92710.1	-76.5	1	7.5e-05
18.1	92653.7	-82.4	1	3e-06
15.8	92588.8	-40.8	1	9.3e-05
17.5	92784.9	-37.5	1	3.5e-05
16.7	92746.8	-64.8	1	1.1e-05
15.5	92716.3	-62	1	0.0001
15.1	92711.5	-57.9	1	0.00022
15.4	92711.6	-61.4	1	0.000107
15.8	92707.6	-64.8	1	0.000101
16.6	92692	-65.8	1	4e-06
16.7	92689.4	-64.7	1	0.000257
-273.5	98703.6		1	0.0001
-27.6	91253	-861.1	1	0.000191
15.4	92667.6	-101.1	1	5.5e-05
15.6	92672.9	-100.3	1	1e-06
19	92752.5	-117.6	1	2.8e-05
209.3	93763.3		1	0.000223
17.1	92720.9	-90.8	1	0.000141
18.9	92696.2	-98.2	1	2.7e-05
21.7	92642.7	-68.2	1	1.7e-05
21.6	92650.7	-14.7	1	6.7e-05
21.9	92749.1	-28.8	1	5.3e-05
25	92734.7	-61	1	0.000125
28.2	92700.4	-68.1	1	9.6e-05
30.6	92677.3	-53.9	1	0.000326
31.8	92679.4	-37.5	1	0.000258
32.3	92692.1	-31.8	1	8.6e-05
33.1	92706.7	-36.1	1	0.000127
34.2	92709	-48.2	1	0.000193
35.9	92691.8	-60.4	1	6.8e-05
38.9	92646.2	-56.2	1	1.4e-05
41.6	92625.1	-5.7	1	8e-06
36.4	92868.1	-69.1	1	9e-06
41.7	92697.5	-72.5	1	1.9e-05
43	92679	-37.6	1	7e-05
16.2	91556.6	-822.1	1	2e-05
88.5	94612.8		1	0.000102
47	92713.4	-55.8	1	9.3e-05
59.4	92617.4	-39.4	1	9.5e-05
59.4	92783.6	-41.4	1	0.00027
48.5	92688.9	-52.1	1	4.4e-05
48.3	92687.3	-50.7	1	0.000449
47.8	92688.9	-44.5	1	0.000879
47.6	92692.1	-43.2	1	6.7e-05
47.5	92693.6	-43.7	1	0.000252
46.8	92694.7	-49.1	1	0.000244
42	92652.8	-81.5	1	3e-05
134.7	94718.7	-50.6	1	1e-06
51	92826.2	-28.3	1	5.6e-05
44.4	92755.8	-68	1	8.1e-05
41.9	92726.3	-67.4	1	7.5e-05
40.2	92712.4	-58.7	1	0.001061
40.6	92713	-61.2	1	0.00036
41.9	92707.5	-68.4	1	0.000588
42.9	92699.7	-70	1	1.5e-05
44.1	92691.4	-66.1	1	0.000429
43.4	92693.4	-70.8	1	0.000167
42.5	92690.8	-77.9	1	0.000211
40	92670.6	-89.3	1	7.7e-05
35.5	92615.2	-81.3	1	0.000181
31.9	92564.3	-23.6	1	0.000552
40.2	92705.6	-143.1	1	0.000191
36.2	92664.8	-55.7	1	3e-05
35.3	92681.5	-30	1	8.4e-05
-49.1	90705.5	-672.9	1	6.4e-05
33.4	92706.9	-60.4	1	1.3e-05
33.1	92699.6	-56.7	1	0.0002
32.9	92699	-53.6	1	0.000102
32.5	92705.2	-47.6	1	0.000128
35.1	92636.7	-43.2	1	5.8e-05
35.1	92770.5	-35.5	1	8e-05
28.2	92712.3	-106.4	1	9.4e-05
28.4	92714.9	-105.7	1	1.6e-05
31.5	92747	-113.2	1	0.000321
27.7	92717.3	-90.4	1	0.000214
24.1	92706	-60.8	1	0.000126
24	92706.3	-60.3	1	0.000183
25.6	92690.5	-64.2	1	2e-05
27.2	92673.6	-56.1	1	8.6e-05
27.2	92673.7	-56.8	1	4.5e-05
19.9	92606.5	-172.8	1	0.001444
27.3	92755.9	-86.6	1	0.000218
27.4	92757.5	-85.2	1	1.8e-05
26	92729	-88.3	1	4.2e-05
24	92697.7	-67	1	9.6e-05
25.4	92700.1	-93.4	1	6.7e-05
22	92795.4	-130.5	1	2.6e-05
21.1	92807.6	-124.8	1	2.3e-05
29.4	92698.8	-89.2	1	4.8e-05
31.1	92685.2	-68.9	1	9.9e-05
30.8	92684.4	-73.5	1	0.00019
31.4	92693.3	-66	1	4.6e-05
31.2	92686.8	-65.6	1	8.7e-05
30.8	92672.1	-48	1	5.3e-05
30.8	92669.4	-53.4	1	5.7e-05
33.2	92148.4	-281.2	1	0.000145
28.4	92893.7	-68.1	1	1e-06
-908.6	166696		1	8.5e-05
-88.4	91528.3		1	6.9e-05
27.8	92718.1	-80.2	1	0.000125
27.1	92708.4	-81.7	1	1.8e-05
29.7	92738	-90.5	1	0.000127
25.2	92701.7	-62.7	1	0.000361
24.7	92700.8	-59.2	1	7.7e-05
159.4	91818.8		1	0.000271
21.7	92781.3	-56.9	1	8.5e-05
21.6	92781.5	-56.6	1	0.000111
27.8	92715.4	-73.5	1	6e-06
31.5	92670.1	-56.4	1	0.000226
33.5	92662.2	-26.7	1	2.1e-05
33.3	92729	-31.3	1	1.7e-05
33.5	92700.4	-43.4	1	2.1e-05
-500.7	103952		1	0.000109
-502.5	88138.4		1	0.000671
29.8	92738.2	-104	1	0.000179
33.3	92772.4	-69.6	1	5.9e-05
30	92722.7	-82.2	1	3.1e-05
36.9	91950.1		1	0.000132
-41	96150.6	-61.4	1	2.1e-05
-32.2	91535.3	-188.9	1	0.000212
21.9	92675.8	-54.6	1	2e-05
197.1	90601.2		1	0.000215
158.6	87810.2		1	2e-06
19.9	92756.9	-17.7	1	4e-06
20.7	92749.7	-37.1	1	0.000118
22.6	92727.1	-59.9	1	3.4e-05
24.4	92701.3	-60.4	1	0.000292
24.9	92696.6	-55.9	1	0.000462
24.4	92695.6	-61	1	0.000544
22.6	92676.6	-72.7	1	9.6e-05
20.9	92653.4	-71	1	0.000105
22.4	92668.3	-86	1	0.00032
26.3	92683.3	-143.3	1	6.9e-05
21.7	92688.9	-69.4	1	0.000128
21.9	92685.9	-72.2	1	0.000123
24	92623.6	-76	1	8e-06
24.1	92584.3	-1.9	1	9e-06
21.8	92769.6	-16.6	1	1.1e-05
24.7	92748.3	-62.4	1	0.00038
29.4	92683.3	-82.4	1	1.6e-05
49.1	92426.3	-48.4	1	0.000271
26.6	92757.1	-68.1	1	0.000142
31.4	92727.6	-44.6	1	0.000135
30.2	92727.6	-49.8	1	0.000888
25.2	92711.5	-59.8	1	0.000107
11.2	92683.3	-38.9	1	4.3e-05
0.9	93199.4	-372.3	1	4.6e-05
17.1	92710	-78.9	1	8.8e-05
21.8	92671.7	-92.4	1	2.4e-05
26.1	92639.5	-83.7	1	0.000433
30.1	92622	-58.1	1	0.000177
28.3	92704.3	-57.5	1	0.000144
29.5	92712.1	-47.8	1	4.7e-05
29.1	92706.2	-48.8	1	2.2e-05
28.8	92701.2	-46.5	1	0.000173
29.3	92703	-54.7	1	6.8e-05
31.3	92676.1	-79.4	1	0.000217
32.8	92644.5	-83.1	1	7e-06
32.1	92658.8	-88.1	1	2.3e-05
33.6	92632	-68.4	1	1.3e-05
-9.7	91808		1	1.4e-05
14.9	93298.9	-324.8	1	0.000125
34	92705.7	-62.7	1	3.5e-05
35.2	92702.2	-41.6	1	6.1e-05
35.1	92699.6	-43	1	1.1e-05
34.9	92689.8	-38.9	1	3.3e-05
35	92694.2	-27.8	1	5.5e-05
34.7	92716.9	-25.9	1	0.000154
32.9	92744.3	-45.5	1	0.000198
27.5	92745.7	-97.1	1	0.000269
20.9	92685.9	-131.7	1	8e-06
19.3	92581.8	-69.7	1	9.5e-05
23	92774.1	-65.6	1	7.3e-05
-12.5	92211.6	-89.9	1	1.4e-05
-4.6	92745.9	-940.6	1	5.7e-05
25.2	92572.7	-92	1	6.2e-05
-0.6	92816.1	-137.7	1	2e-06
17.4	92832	-1.9	1	0.000144
20.7	92741.3	-47.1	1	8.4e-05
24	92726.2	-43.5	1	0.001486
20.5	92730.7	-49.7	1	0.000352
11.6	92726.3	-61.8	1	0.0036
-5.8	92675.7	-73.8	1	0.000986
-14.9	92649.2	-116.7	1	0.001576
86.4	92099.3	-215.9	1	0.000143
-35	92952	-119.1	1	5.7e-05
3.4	92647.9	-43.7	1	0.000128
-13.8	92458.8	-280.7	1	0.000211
4.6	92752.9	-85.2	1	7e-06
7.6	92570.8	-51.6	1	3.4e-05
-26.8	92377.1	-195.3	1	0.000162
7.7	92731.1	-48.3	1	9.6e-05
11.4	92765	-60.4	1	0.000438
4.1	92650.2	-33.4	1	4.6e-05
5.2	92678	-3.1	1	0.000131
4.9	92743.8	-0.1	1	2e-06
4.4	92734.2	-37.1	1	1.3e-05
4.5	92723.6	-36.7	1	6.9e-05
4.3	92726.8	-39.9	1	7.6e-05
3.7	92721.8	-47.3	1	9.7e-05
3.1	92710.6	-46.3	1	0.000215
3.9	92721.6	-59.9	1	0.000224
2583	78596.4		1	0.039354
0	92843.1	-77.2	1	8.9e-05
-1.1	92851.9	-63.5	1	8e-05
13.2	92667.7	-114.7	1	3.5e-05
20.4	92577.7	-100.8	1	6.8e-05
10.2	92684.1	-163.6	1	9.5e-05
15	92642.6	-125.3	1	8.7e-05
22	92616.7	-45.6	1	1.8e-05
24.2	92645.8	-7	1	0.000104
-39	90824.8	-669.4	1	0.000212
21.1	92738.2	-78.9	1	2e-06
21	92731.9	-77.2	1	0.000147
20.9	92715.1	-60.7	1	0.000176
20.9	92715.1	-55.2	1	5.4e-05
20.9	92715.5	-55	1	1.8e-05
-618.1	67129.8		1	0.000105
-11.4	90577.7	-277.4	1	2.9e-05
85.1	143452		1	0.001458
21.1	92805.6	-76.2	1	4.6e-05
20.9	92803.1	-53.1	1	3.9e-05
23.1	92737.8	-94	1	1.2e-05
26.3	92641.1	-103.4	1	6e-06
28.4	92590	-91.4	1	2.9e-05
29.4	92575.6	-75	1	1.7e-05
-64.5	92319		1	0.003295
28.7	92709.9	-62.6	1	0.000306
27.7	92687.8	-76.1	1	2.4e-05
97.7	91418.6		1	3.1e-05
99.9	88099.4		1	3e-06
26.5	92705	-67	1	1.1e-05
27.4	92632.3	-57.1	1	1.2e-05
17	85652.4		1	2.2e-05
25.6	85215.7		1	8e-06
27.3	92722	-36.9	1	0.000103
27.8	92719.6	-51.5	1	0.00015
28.6	92696.3	-56.3	1	9e-06
29.3	92684.7	-45.8	1	7.5e-05
29.1	92682.3	-50.5	1	6.5e-05
24.3	92495.1	-112.8	1	5.4e-05
37.6	93000.9	-121.6	1	8e-06
34.8	92806.2	-297.5	1	1e-05
24.1	92479.9	-219.4	1	1.1e-05
22.2	92579.4	-11.5	1	6e-06
25	92828.9	-12.5	1	1.8e-05
24.5	92834.4	-42.8	1	4.2e-05
20.4	92740.7	-79.3	1	1.2e-05
84.5	92681		1	4.5e-05
18.2	92638	-60.1	1	1.2e-05
17.2	92623.2	-1.4	1	4.5e-05
17.1	92765.8	-31.8	1	6.9e-05
20.1	92732.8	-57.6	1	4.7e-05
-50.6	94162.9	-301.3	1	0.000244
-27.7	91969.1	-162.5	1	0.000277
20	92681.9	-55.2	1	3e-05
21.2	92690.9	-61.3	1	0.000806
35.3	92711.2	-172.9	1	0.00012
28.5	92716.1	-119.9	1	0.000281
25.3	92726.9	-98.2	1	0.000443
36	92667.8	-144.5	1	0.000549
21.3	92757.1	-108.9	1	6.1e-05
26.8	92725.4	-106.3	1	0.000112
35.5	92689.6	-81	1	0.000402
38.7	92685.6	-66.6	1	0.000138
35.5	92677.1	-81.6	1	0.000637
38	92693.1	-73.2	1	0.000114
30.4	92614.7	-69.3	1	3.6e-05
221.8	95162.2		1	0.033493
25.5	92542.7	-2.5	1	3.5e-05
