# Supplementary material for: Data on the evaluation of structural index from aeromagnetic enhanced datasets with the application of Euldph-λ semi-automatic algorithm
Source: Data Brief. 2018 May 23;19:798–803. doi: 10.1016/j.dib.2018.05.090 (PMC5997928; doi:10.1016/j.dib.2018.05.090)
Supplement: Supplementary file 13 — Supplementary material [file mmc13.xlsx]

## Sheet: 0.5
Window size=	3
Structure in	dex,si= 0.5, 1.0, 1.5, 2.0, 2.5, 3.0
Result: Back	ground*SI, Y,	Z	R	RSM
20.6	100896	-24.5	1	6.8e-05
21.4	100878	-32.6	1	2.8e-05
21	100898	-37	1	3e-05
21.1	100895	-17.9	1	2.1e-05
21.1	100918	-23.4	1	2.5e-05
21.6	100898	-46	1	0.000146
22	100879	-46	1	1.7e-05
22.9	100866	-21.8	1	1.3e-05
23.1	100915	-13.3	1	6.2e-05
22.6	100941	-32.2	1	1.7e-05
21.9	100934	-48	1	5.5e-05
21.2	100908	-46.3	1	8.5e-05
21.5	100914	-53.4	1	7.9e-05
23.1	100894	-97.7	1	0.000154
25.7	100826	-125.2	1	1.3e-05
26.1	100815	-120.7	1	4.7e-05
28	100775	-33.4	1	4e-06
28.1	100507	-527.5	1	0.000661
26.5	100906	-88.9	1	4.3e-05
27	100906	-45.4	1	8.7e-05
27.1	100916	-40	1	5e-06
27.3	100923	-42.5	1	0.000133
27.4	100924	-45.1	1	0.000307
27.7	100919	-50.1	1	2.5e-05
28.3	100905	-49.1	1	0.000258
28.7	100901	-44.6	1	0.000111
27.9	100896	-54.5	1	8.1e-05
25.5	100853	-69.1	1	3e-06
27.6	100895	-72.3	1	9.1e-05
30.1	100939	-88.7	1	0.000267
27.3	100908	-57	1	0.000163
27.6	100907	-59.9	1	0.000469
29	100890	-70.8	1	0.000154
30.2	100871	-68.8	1	3.3e-05
30.6	100867	-64.4	1	0.000231
29.1	100864	-97.2	1	0.000148
28.8	100858	-105.2	1	0.000194
30.7	100907	-71.3	1	0.000109
29.7	100872	-71.6	1	9e-06
26.5	100786	-11	1	2.4e-05
51.9	100228		1	3.1e-05
30	101006	-35.8	1	1.9e-05
28.7	100931	-39.3	1	6.5e-05
28.8	100932	-40.3	1	0.00034
29.9	100934	-52.2	1	0.000207
32.3	100916	-65.9	1	8.7e-05
34.7	100888	-64.3	1	7e-05
36.5	100873	-49.4	1	0.000564
37.2	100876	-37.5	1	0.000201
37.1	100872	-39	1	0.000115
36.4	100842	-30.3	1	3.9e-05
36.6	100950	-19.5	1	2.4e-05
36.3	100948	-38.3	1	0.000354
35.6	100941	-44.4	1	0.000147
34.1	100930	-44	1	0.001113
33.5	100928	-42.4	1	0.000354
38.9	100926	-54.7	1	0.001148
50.8	100897	-64.7	1	0.000152
57.8	100875	-56.8	1	0.000818
60.1	100871	-48.9	1	0.000551
60.6	100871	-46.3	1	0.000268
60.1	100868	-48.7	1	9.1e-05
59.8	100861	-49.4	1	1.4e-05
59.5	100837	-42	1	0.000171
57.7	100951	-85.5	1	1.8e-05
56.4	100902	-88.1	1	1.1e-05
56.3	100894	-83.7	1	1.7e-05
56.2	100909	-108.5	1	2.8e-05
56.4	100908	-90.9	1	0.000149
56.7	100925	-44.8	1	0.000121
56.8	100918	-46.3	1	7.2e-05
57.2	100914	-43.5	1	0.000348
55.7	100912	-56.9	1	0.000306
51.7	100879	-75	1	0.000148
47.8	100839	-68.2	1	1.5e-05
45.3	100823	-39.1	1	0.000246
34.7	99383.3	-601.2	1	5e-06
48.7	100974	-70.6	1	1.5e-05
46.1	100920	-46.5	1	0.000198
47	100922	-56.9	1	0.000108
49	100911	-73.4	1	0.000592
49.6	100906	-75.5	1	0.000117
51.1	100893	-73.8	1	0.000256
54.8	100875	-55.5	1	0.000329
57.2	100879	-38	1	0.000162
58.2	100896	-31.7	1	1.9e-05
58.2	100909	-39	1	6.6e-05
57.8	100905	-55	1	0.000174
57.9	100903	-55.9	1	2.3e-05
54.4	100948	-75.5	1	0.000644
56.2	100937	-61.9	1	0.000359
58	100936	-49.9	1	0.000301
56.3	100927	-55.5	1	0.000124
53.7	100910	-51.4	1	0.000331
53.6	100909	-51.1	1	0.000282
55.2	100905	-58.3	1	0.000195
57	100895	-59.9	1	0.000106
59.9	100883	-52	1	0.00033
61.4	100884	-44.3	1	0.000174
56.4	100842	-65.3	1	6e-05
58.8	100983	-55.9	1	0.000478
40.9	100933	-89.6	1	7.2e-05
33.6	100901	-75.1	1	0.000381
34.6	100904	-82.1	1	0.000222
32	100909	-65.4	1	0.001366
29.1	100922	-60.7	1	7.1e-05
33.7	100908	-54.6	1	0.001403
36.1	100906	-48.8	1	0.000698
25.5	100879	-67.4	1	0.000549
3.6	100723	-15.1	1	0.000203
34.5	100975	-27.9	1	0.000425
-10.4	101024	-14.6	1	0.001102
16.7	100759	-31.7	1	0.000133
5	100886	-46.3	1	0.000243
4.3	100892	-52.9	1	0.00024
4.4	100893	-51.3	1	0.000201
4.3	100891	-52	1	3.3e-05
4.3	100891	-52.2	1	0.000288
4.3	100891	-52.2	1	7.5e-05
4.4	100891	-53.1	1	1.2e-05
4.7	100875	-55.1	1	1.5e-05
4.8	100845	-38.1	1	7e-06
4.4	100965	-41.4	1	2.4e-05
5.7	100937	-65.6	1	2e-05
6.6	100909	-59.3	1	9.6e-05
6.6	100909	-59.6	1	7.8e-05
6.2	100904	-69.3	1	6.8e-05
5.3	100888	-73.7	1	1.5e-05
5.3	100887	-73	1	0.000344
6.5	100892	-91.6	1	0.000103
8	101277	-204.6	1	0.002062
1.4	100953	-8.4	1	9.8e-05
4.9	100965	-43.2	1	0.000306
12.5	100936	-69.9	1	0.000108
23.6	100884	-72.4	1	0.000182
29	100865	-61	1	0.000421
-13.4	100915	-212.3	1	0.002079
25.9	100939	-68.9	1	5.3e-05
29.4	100944	-58.3	1	0.000243
28.7	100941	-59.3	1	7.8e-05
64.9	101050	-72.7	1	0.00034
2.3	100902	-15.4	1	0.001102
1.9	100903	-19.1	1	0.000472
1.2	100969	-29.2	1	3.6e-05
8.2	100957	-66.5	1	0.000779
23.9	100905	-80.2	1	5.2e-05
39.5	100864	-59.5	1	0.001326
45.5	100863	-41.1	1	0.000572
45.3	100862	-41.8	1	0.001111
41.8	100816	-48.5	1	1.3e-05
45.7	101182	-216.8	1	0.000596
43.3	100905	-75.5	1	3.2e-05
21.5	102508		1	0.003808
44.2	100953	-35.2	1	2.6e-05
44.5	100942	-55	1	3.9e-05
46.3	100893	-52	1	3.8e-05
47.4	100883	-36.7	1	4.5e-05
47.4	100884	-35.3	1	1.1e-05
47.3	100841	-26.4	1	7e-06
47.3	100991	-39.9	1	1.3e-05
37.7	100820	-244.9	1	4e-06
39.2	100564	-102.6	1	5e-06
45.4	100962	-27.4	1	5.6e-05
43.4	100949	-57.5	1	3.6e-05
41.2	100922	-69.3	1	3.4e-05
39.6	100903	-65.8	1	2.1e-05
38.6	100897	-59.2	1	0.000237
39.8	100896	-68.8	1	0.000246
42.3	100876	-84.4	1	0.00026
42.4	100875	-84.6	1	7e-06
42	100880	-85.5	1	9.9e-05
40	100898	-98.9	1	0.000433
39.6	100900	-102.8	1	0.000137
42.3	100900	-74	1	5.2e-05
42.9	100905	-68.5	1	0.000159
41.8	100885	-69.4	1	4e-05
41.2	100861	-44.1	1	5.3e-05
41.6	100878	-17.7	1	2.4e-05
41.5	100918	-16.4	1	2.9e-05
39.9	100935	-45.7	1	4.6e-05
37.4	100897	-75.2	1	5.2e-05
36.1	100826	-56.9	1	2e-06
36.8	100948	-26.3	1	8.2e-05
33.6	100949	-53.1	1	0.001129
29.1	100934	-69.6	1	0.000455
55	101028	-55.6	1	0.000106
24.4	100844	-20.8	1	0.000168
31.4	100818	-25.3	1	8.6e-05
24.3	100850	-45.4	1	0.000266
27.2	100858	-0.5	1	0.000887
24.3	100977	-56.2	1	0.000162
33.6	100890	-88.2	1	2.8e-05
41.4	100833	-43.2	1	0.000115
40.6	100959	-3.1	1	4.1e-05
42.5	100948	-60.9	1	0.00035
46.9	100888	-74.8	1	2.1e-05
47.2	100885	-73.6	1	0.000257
41.1	100918	-118	1	0.000637
47	100905	-70.4	1	6.4e-05
47.5	100907	-66.4	1	2.9e-05
45.1	100882	-76.7	1	1.4e-05
43	100847	-68.3	1	9e-05
42.5	100835	-46.1	1	7.8e-05
42.8	100850	-11.9	1	8e-05
43.1	100956	-17.4	1	7.2e-05
40.8	100942	-64	1	9e-05
38.4	100877	-77.3	1	1.1e-05
37.1	100826	-37.1	1	3.1e-05
38.3	100940	-4.9	1	5.7e-05
37	100951	-44.6	1	2.1e-05
35.8	100941	-61.3	1	0.000462
34.1	100925	-66.1	1	5.1e-05
30.9	100905	-57.5	1	0.000472
29.8	100903	-52	1	0.000527
31.8	100896	-59.5	1	0.000986
33.1	100888	-60.6	1	7.3e-05
31.5	100896	-64.7	1	0.00175
30.1	100899	-70.9	1	0.00048
30.2	100899	-70.6	1	0.000496
30.1	100899	-71.1	1	0.00034
26.5	100872	-73.8	1	3.9e-05
28.7	100890	-80.4	1	9.7e-05
36.6	100938	-132.4	1	0.00056
28.3	100910	-65.5	1	8.6e-05
26.4	100916	-51.5	1	0.000375
27.2	100910	-52.9	1	0.000111
28.8	100900	-47.3	1	0.000533
28.7	100900	-47.5	1	0.000758
27.7	100891	-49.8	1	6.9e-05
27.3	100883	-39.8	1	0.000551
27.2	100894	-30.2	1	8.7e-05
25.9	100911	-35.3	1	0.000374
21.3	100910	-62.3	1	0.000686
9.3	100843	-105.6	1	0.000412
5178.1	142308		1	1.2e-05
-50.1	100527		1	0.000369
20.1	100987	-6.9	1	9.2e-05
24.8	100789	-0.6	1	6.8e-05
7.5	100873	-40.5	1	0.00068
9.4	100878	-25.9	1	0.000355
10.3	100901	-21.1	1	4.8e-05
11.1	100920	-40.9	1	0.000253
13.1	100892	-73.1	1	4.2e-05
13.5	100884	-73.4	1	1.8e-05
14.6	100866	-59.2	1	0.000106
15.4	100868	-40.8	1	0.000168
14.5	100827	-64.6	1	5e-06
16.9	100959	-39.8	1	1e-05
16.7	100961	-21.9	1	0.000242
15.8	100929	-39	1	2.4e-05
15.5	100925	-37.8	1	0.000136
17.5	100931	-48.8	1	0.000369
24.9	100912	-71.9	1	0.000682
33.5	100875	-75	1	0.000124
33	100876	-76.5	1	0.00069
25.2	100887	-117.5	1	0.000138
29.9	100891	-90.3	1	0.000427
33.5	100908	-73.7	1	0.000433
32.6	100900	-74.1	1	0.000146
37.1	100934	-95.8	1	0.001338
38.4	100941	-105.5	1	0.000898
32.1	100931	-58.2	1	0.000341
34.1	100924	-66.3	1	0.000148
39.4	100897	-67.3	1	0.000247
42.6	100886	-57.6	1	0.000584
42.6	100886	-57.8	1	0.00088
40.8	100876	-64.5	1	0.000206
39.9	100868	-63.5	1	0.00018
39	100859	-49.2	1	7.8e-05
38.7	100876	-20.9	1	8e-05
38.4	100915	-17	1	0.000201
36.5	100937	-38	1	0.000163
32.8	100927	-61.4	1	0.000362
28.5	100901	-68.2	1	2.6e-05
25.1	100883	-58.3	1	0.000325
23.4	100881	-47.5	1	0.000326
25.3	100866	-59.4	1	0.000778
38.4	100658	-56	1	9e-06
42.3	100740	-672.9	1	1.4e-05
13.5	101138	-95.4	1	1.2e-05
31.5	100848	-90.1	1	0.000138
30	101023	-42	1	6e-05
33.7	100931	-90.6	1	1.6e-05
36.9	100893	-75	1	0.000276
38.6	100888	-58.9	1	0.00036
38.9	100890	-56.8	1	4.8e-05
37.7	100868	-58.4	1	9.1e-05
37.3	100853	-32.4	1	3e-05
38	100892	-2.3	1	0.000121
37.5	100944	-21.8	1	4.1e-05
34.9	100928	-74.2	1	0.000111
33	100883	-90.3	1	1.2e-05
32.3	100858	-81.4	1	9.5e-05
32.1	100852	-71.8	1	0.000107
32.2	100850	-96.2	1	1.9e-05
32.1	100877	-49.6	1	0.000111
31.9	100908	-34.4	1	5e-06
31.7	100920	-37	1	3.7e-05
31.1	100928	-51.1	1	3.5e-05
29.3	100908	-78.9	1	0.000264
27.1	100846	-85.8	1	1.3e-05
25.9	100793	-46.7	1	4e-06
26	100798	-58.3	1	6.1e-05
29.9	101015	-197.9	1	0.00021
26.8	100854	-71.8	1	1.1e-05
26.7	100852	-59.6	1	6e-06
26.3	100877	-27.5	1	2.2e-05
26.2	100913	-20.6	1	8e-06
26	100937	-32.5	1	0.000118
25.7	100942	-51.1	1	5.6e-05
24.9	100925	-68.8	1	0.000119
23.1	100879	-70.9	1	2.4e-05
21.6	100854	-50.5	1	6.7e-05
21.6	100854	-49	1	0.000123
23.9	100831	-125.6	1	0.000215
21.9	100906	-74.3	1	5.9e-05
23.2	100839	-76.2	1	7e-06
24.4	100788	-21.7	1	3e-06
22.7	101026	-228.1	1	4.6e-05
23.9	100918	-91.1	1	5.2e-05
24	100917	-81.9	1	2.7e-05
24.2	100927	-64.1	1	3.7e-05
24.1	100919	-66.7	1	4e-06
23.4	100897	-58.4	1	0.000174
23	100894	-47.4	1	5.1e-05
23.2	100889	-52.1	1	5.7e-05
23.9	100856	-54.2	1	1.6e-05
25.5	100789	-12.6	1	0.000239
22.7	100947	-78.7	1	9.5e-05
23.6	100926	-50.5	1	5.4e-05
22.8	100919	-70.1	1	0.000106
20.7	100860	-94.4	1	1.1e-05
19.2	100807	-82	1	1.3e-05
20.7	100852	-134.9	1	0.000333
20.4	100843	-119.4	1	1.9e-05
18.9	100828	-35.8	1	3.7e-05
19.1	100967	-46.6	1	3e-06
18.9	100938	-38.5	1	1.2e-05
19.1	100946	-48.2	1	1.6e-05
19.5	100944	-66.9	1	0.000128
20.4	100906	-87.2	1	8e-06
21.3	100844	-71.1	1	2e-05
21.5	100828	-21.8	1	2e-06
21.5	100957	-48.3	1	3.8e-05
22.1	100927	-65.3	1	3e-06
22.7	100899	-54	1	5e-05
22.9	100898	-43.2	1	0.000132
23	100899	-42.6	1	5.8e-05
23.3	100911	-44.5	1	6.7e-05
24.1	100921	-56.9	1	0.000142
24.1	100921	-56.3	1	0.000222
24.8	100911	-61.5	1	3.7e-05
26.1	100892	-57.5	1	0.000258
26.9	100887	-48.7	1	0.000218
26.5	100883	-54.1	1	0.000308
25.4	100853	-60.4	1	1e-05
24.9	100833	-48.3	1	4.9e-05
24.6	100822	-13.5	1	4e-06
27.9	101731	-769.4	1	3e-05
24.2	100826	-23.9	1	4e-06
24.3	100945	-26.7	1	5.7e-05
23.7	100936	-56.1	1	6e-06
23.1	100914	-64.1	1	1e-05
23.5	100926	-66.7	1	4e-05
23.2	100920	-61.2	1	0.000192
22.8	100919	-56	1	6e-05
23.7	100908	-65.1	1	6.4e-05
25.6	100872	-64.6	1	8.9e-05
27.3	100848	-41	1	9.7e-05
28.1	100862	-9.7	1	0.000104
27.7	100971	-25.3	1	1.3e-05
27.6	100970	-81.7	1	1.5e-05
28.9	100895	-118.7	1	3e-06
32.2	100768	-73.3	1	9e-06
29.4	101118	-29.8	1	3.8e-05
30.1	101016	-80.9	1	1.7e-05
32	100930	-83.8	1	1.4e-05
34.1	100898	-52.8	1	4.9e-05
34.6	100901	-44.4	1	2.2e-05
34.4	100896	-46.1	1	3e-06
34	100890	-42.8	1	8.9e-05
35.8	100881	-78.9	1	0.000188
29.7	101045	-38.6	1	7e-05
33.8	100961	-74.8	1	1.6e-05
37.1	100899	-63.8	1	0.00011
39.1	100880	-42.3	1	3.5e-05
38.7	100876	-48.2	1	9.5e-05
40.1	101033	-46.2	1	1.4e-05
41	100936	-9.2	1	0.000433
38.6	100948	-40.9	1	0.000215
33.7	100918	-60.1	1	0.000115
28.3	100881	-53.9	1	0.000543
27	100877	-47.8	1	0.000479
33.8	100859	-90.1	1	0.000852
37.7	100834	-113	1	0.001461
28.7	100909	-68.5	1	0.000264
31.7	100874	-73.4	1	1.9e-05
34.7	100839	-59.6	1	0.000151
34.5	100840	-62.5	1	0.000139
23.8	100819	-277.7	1	0.000973
34	100871	-63.2	1	0.000418
35	100894	-43.6	1	0.000156
35.2	100906	-43.3	1	3.5e-05
35.4	100912	-48.3	1	0.000152
36.1	100906	-77.3	1	5.2e-05
38.9	100823	-136.8	1	4.3e-05
37.2	100876	-125.7	1	2e-06
35.6	100920	-132.9	1	5.1e-05
39.1	100851	-81.2	1	6.9e-05
40.5	100849	-44.3	1	2.5e-05
41.1	100872	-23.3	1	1.1e-05
41.2	100900	-21.2	1	3e-06
40.8	100926	-52.5	1	2.4e-05
40.5	100915	-82.1	1	3e-06
40.5	100914	-82.5	1	2e-06
40.9	100880	-65.2	1	9e-06
41.9	100875	-14.1	1	4e-06
41.8	100920	-15.7	1	5e-06
41.5	100919	-40.9	1	2.6e-05
41.5	100920	-40.4	1	1.6e-05
41.1	100956	-42.7	1	8e-06
40.6	100981	-52.2	1	0.000124
41.6	100953	-32.4	1	0.000113
40.9	100957	-42.3	1	0.000171
38.7	100944	-59.4	1	0.000194
34.5	100906	-66.5	1	4.9e-05
33.9	100901	-65	1	0.00015
31.5	100890	-52.3	1	0.000632
31	100891	-49	1	0.000913
31.7	100885	-52	1	6.7e-05
33.3	100863	-52	1	1.7e-05
29.9	100908	-70.3	1	0.000444
32.4	100883	-49.4	1	0.00019
18.6	100884	-209	1	5.8e-05
33.6	100930	-37.3	1	5e-05
18.9	100435	-28.9	1	4.1e-05
