# Supplementary material for: Data on the evaluation of structural index from aeromagnetic enhanced datasets with the application of Euldph-λ semi-automatic algorithm
Source: Data Brief. 2018 May 23;19:798–803. doi: 10.1016/j.dib.2018.05.090 (PMC5997928; doi:10.1016/j.dib.2018.05.090)
Supplement: Supplementary file 14 — Supplementary material [file mmc14.xlsx]

## Sheet: 0.5
Window size=	3
Structure in	dex,si= 0.5, 1.0, 1.5, 2.0, 2.5, 3.0
Result: Back	ground*SI, Y,	Z	R	RMS
-28.6	108590	-42	1	0.000726
-1.2	108589	-81.5	1	0.000556
-22.2	108611	-55.5	1	0.000336
-4	108570	-56.8	1	0.000223
-2.7	108567	-53.9	1	0.000911
1.1	108572	-32.7	1	0.00242
1.9	108582	-27.2	1	8.8e-05
5.1	108634	-34.2	1	0.000404
5.3	108636	-35.4	1	0.000581
9.5	108633	-54.1	1	0.001386
15.9	108609	-62.5	1	2e-05
23	108582	-52	1	0.000518
22.6	108582	-53.5	1	0.000145
23.9	108586	-47.8	1	0.000118
24.2	108589	-47.3	1	8e-06
24.3	108590	-47.6	1	0.000606
23.6	108588	-39.4	1	7.7e-05
23.8	108584	-41.6	1	8.1e-05
23.8	108584	-41.5	1	4.3e-05
24	108587	-27.9	1	0.00017
24.1	108606	-24.8	1	2.6e-05
25.1	108629	-48.6	1	0.000111
26	108624	-67.1	1	0.000115
28.1	108585	-83.5	1	2.1e-05
29.4	108558	-73.6	1	0.000147
30.4	108551	-39.8	1	4e-05
30.6	108565	-27.4	1	8.2e-05
30.7	108596	-23.1	1	7e-06
30.9	108606	-35.5	1	1.4e-05
36.4	108386	-309.1	1	0.000358
31.2	108618	-72.8	1	7.8e-05
31.4	108611	-75.3	1	4e-06
32	108587	-69.3	1	8.9e-05
33.1	108570	-37.3	1	4.6e-05
33.4	108584	-24.1	1	1.8e-05
33.4	108615	-31.4	1	1.3e-05
33.1	108612	-51.1	1	6e-06
33.1	108590	-54	1	6e-06
32.9	108596	-64.6	1	9e-06
33.3	108603	-48.3	1	2.6e-05
33.2	108594	-51.5	1	1.2e-05
33.1	108588	-49.6	1	2.4e-05
33	108583	-31.6	1	3.3e-05
33	108585	-30.4	1	3e-06
33	108587	-31	1	3.8e-05
33	108614	-24.7	1	5e-06
33	108620	-24.6	1	4e-05
32.6	108647	-47.3	1	3.9e-05
32	108651	-76.8	1	7.1e-05
30.2	108612	-135.5	1	1.7e-05
30.9	108636	-122	1	6.7e-05
31	108640	-121.7	1	8e-06
30.8	108633	-119.8	1	7.4e-05
29.4	108593	-91.4	1	8.5e-05
29	108588	-79.2	1	1.3e-05
28.6	108593	-64.7	1	4.3e-05
30.3	108523	-101.9	1	3.9e-05
61.4	106578	-288	1	1e-06
28.8	108668	-116.9	1	9.4e-05
30.2	108581	-45.4	1	3.5e-05
30.4	108593	-26	1	9e-06
30.6	108615	-26.3	1	5.3e-05
31.3	108625	-39.9	1	4.7e-05
33	108608	-60	1	6.7e-05
35.3	108573	-64.3	1	8.5e-05
36	108566	-59.3	1	0.000173
32.3	108572	-107.8	1	2.8e-05
28.9	108558	-155.2	1	0.000365
32.2	108586	-112	1	0.00032
22.2	108440	-211	1	8.1e-05
40.7	108755	-82.1	1	5.2e-05
35.8	108677	-59.8	1	5.5e-05
30.2	108624	-61.2	1	0.000239
26.7	108606	-46	1	0.000221
26.4	108607	-44.2	1	0.000628
27.8	108598	-45.6	1	0.000178
29	108591	-39.7	1	0.000214
29.2	108591	-38.9	1	0.000419
28.7	108586	-38.8	1	0.000184
28.8	108586	-38.9	1	6.5e-05
29.5	108568	-50.9	1	5.1e-05
30.6	108522	-38.9	1	4.5e-05
24.4	108491	-857.2	1	2.3e-05
32.3	108397	-24.7	1	1.5e-05
30.1	108521	-135.1	1	5e-06
15.1	108722		1	7.5e-05
29.5	108585	-166.8	1	5e-06
30.7	108606	-60.4	1	4.5e-05
30.8	108614	-54.6	1	3e-06
30.7	108601	-52.2	1	2e-05
30.6	108600	-50.7	1	1.5e-05
30.7	108598	-52.6	1	3.1e-05
30.6	108601	-52.3	1	4e-06
30.5	108605	-54.9	1	4.6e-05
30.5	108605	-56.6	1	0.000115
30	108585	-72.7	1	2.7e-05
28.9	108515	-71	1	4e-06
28	108476	-3.9	1	1e-05
28.8	108672	-38.3	1	3.7e-05
28	108641	-52.7	1	1.6e-05
27.2	108621	-46.4	1	0.000341
27.3	108622	-47.9	1	7.6e-05
29	108609	-62.2	1	0.00012
32.3	108568	-62.8	1	0.000141
34.4	108551	-41.4	1	7.8e-05
35.4	108564	-17.6	1	0.000143
35.8	108606	-3.2	1	1.8e-05
35.3	108655	-29.1	1	5.5e-05
34.9	108641	-73.6	1	2.2e-05
35.6	108587	-72.1	1	1.8e-05
36.2	108576	-51	1	1.6e-05
36.6	108586	-36.3	1	0.000106
36.7	108608	-33.7	1	9e-06
36.8	108617	-41.2	1	1.4e-05
36.8	108615	-44.6	1	1.8e-05
37.1	108594	-44.1	1	2e-05
37.4	108589	-30.1	1	3.8e-05
37.6	108602	-25.8	1	1e-05
37.8	108618	-34.9	1	4.1e-05
38.6	108597	-76.8	1	6.9e-05
39.8	108544	-100.4	1	6.4e-05
35.1	108753	-60.9	1	7.5e-05
47.6	108220	-130.8	1	0.000307
35.2	108736	-71.5	1	2e-06
37.4	108669	-66.8	1	9.4e-05
38.3	108653	-60.3	1	6.4e-05
36.8	108666	-73.4	1	0.000138
38.1	108662	-63.1	1	0.000256
37.3	108661	-68	1	0.000183
34.9	108652	-78.7	1	0.000366
30.3	108629	-86.3	1	6.4e-05
21.8	108585	-74	1	0.000807
16.2	108570	-49	1	0.000134
13.8	108581	-32.5	1	0.000139
13	108599	-31.2	1	7.2e-05
13.3	108605	-45.2	1	8.7e-05
13.2	108584	-63.5	1	0.000255
12.2	108568	-62.4	1	1.7e-05
12.4	108569	-63.8	1	8.3e-05
8.7	108654	-50.2	1	0.000704
11.4	108644	-65.9	1	0.001332
18.5	108610	-78.5	1	0.000113
23.3	108591	-75	1	0.000926
23.1	108592	-75.6	1	0.00246
22.2	108592	-77.9	1	0.000761
13.4	108579	-101.1	1	0.000409
-0.9	108540	-131.9	1	0.002137
27.1	108628	-83.8	1	0.000129
20.5	108606	-88.8	1	8.9e-05
10.2	108574	-83.4	1	0.00022
30.6	108615	-117.5	1	0.002832
18.6	108602	-91.7	1	0.000867
3.5	108606	-57.4	1	0.000745
10.3	108588	-68.2	1	0.000433
24.8	108518	-62.1	1	7.9e-05
47.8	108386	-346.4	1	6.7e-05
-2.3	108740	-62.9	1	0.00011
14.8	108639	-86.2	1	6.9e-05
21.4	108614	-77	1	0.00136
25.5	108607	-66.6	1	0.000489
27.5	108609	-61.5	1	0.000765
23.8	108599	-66.5	1	0.000253
13.6	108566	-58.4	1	0.001186
7.3	108558	-33	1	0.00022
4.9	108587	-9.8	1	0.000535
5.2	108633	-19.4	1	6.3e-05
4.5	108627	-66.4	1	0.000343
0.9	108577	-90.3	1	0.000103
8.5	108647	-99.3	1	0.000308
6.3	108634	-90.9	1	0.000888
-0.1	108618	-59.4	1	0.000318
2.3	108613	-69.8	1	0.000312
11.9	108561	-85.9	1	7e-06
16.3	108530	-73.7	1	0.00035
10.5	108564	-140.8	1	0.000769
14.4	108551	-75.2	1	0.00022
16.3	108573	-25.1	1	0.000176
16.7	108610	-17.5	1	1.2e-05
17.3	108641	-41	1	0.000108
26.6	108586	-261.2	1	0.000187
18.6	108665	-105.8	1	0.000128
16.8	108688	-80.6	1	7.8e-05
23.2	108601	-89.2	1	7.7e-05
29.4	108540	-54.5	1	0.000169
27.3	108644	-61.4	1	0.000125
27.8	108642	-57	1	0.000107
24.1	108636	-84.7	1	0.000227
19	108606	-109.1	1	0.000358
12.8	108554	-117.6	1	7e-06
5.5	108485	-97.9	1	8.1e-05
17.2	108481	-402.5	1	3.1e-05
22.4	108802	-9.9	1	9.5e-05
11.1	108650	-46.4	1	0.000251
7.6	108629	-39	1	0.000307
9.3	108631	-43.5	1	0.00027
18.4	108618	-58.3	1	0.001623
32	108585	-60.2	1	0.000268
41.8	108566	-45.1	1	0.000429
44.9	108568	-35.2	1	0.001661
44.6	108566	-36.2	1	0.000683
44.1	108555	-33.9	1	0.000135
42.6	108545	-60.5	1	3e-05
42	108587	-89.1	1	1.9e-05
43.4	108641	-58.8	1	4.5e-05
43.6	108616	-43.7	1	7.8e-05
43.5	108617	-50.6	1	1.5e-05
43.5	108611	-53.5	1	8e-06
43.4	108617	-54.7	1	3.8e-05
43	108628	-65.6	1	5.5e-05
40.8	108631	-115.7	1	1.8e-05
-159.3	106308		1	0.002733
43.9	108700	-62.9	1	0.000103
41.5	108633	-75.4	1	3.7e-05
39.5	108565	-44	1	5.3e-05
38.9	108575	-0.4	1	6e-06
39.3	108637	-15.6	1	1e-05
38.4	108646	-51.9	1	0.000273
35.1	108603	-75.8	1	2e-05
30.7	108556	-59.1	1	0.000527
30.1	108555	-51.6	1	0.000341
32	108603	-83.2	1	0.000147
30.4	108625	-61.1	1	3.8e-05
31.1	108604	-63.5	1	3.8e-05
31.1	108607	-64.8	1	0.000182
30.9	108609	-70.5	1	2.5e-05
31.4	108615	-50.8	1	0.000254
31.3	108612	-52.2	1	6e-06
30.2	108594	-47.9	1	1.2e-05
30.4	108595	-50	1	0.000145
33.1	108574	-76	1	0.000215
34.6	108546	-84.2	1	6e-05
30.5	108678	-98	1	6e-05
31.7	108623	-77.5	1	7.7e-05
32.2	108589	-42.9	1	2.4e-05
32.2	108596	-30.5	1	7e-06
32.3	108611	-37.5	1	4.2e-05
32.6	108600	-64.2	1	0.000192
33.2	108572	-76.7	1	2e-05
32.7	108590	-81.7	1	3.1e-05
31.2	108615	-121.2	1	5.4e-05
33.2	108608	-60.6	1	0.00012
33.7	108618	-50.4	1	2.6e-05
33.4	108604	-48.8	1	0.000118
33.2	108600	-43.3	1	4.3e-05
33.4	108594	-49.9	1	3.6e-05
33.9	108568	-46.8	1	3.5e-05
34.4	108565	-24.4	1	6.4e-05
34.6	108602	-9.2	1	8e-06
34.6	108649	-30.1	1	4.2e-05
35.5	108699	-221.4	1	8.9e-05
38.9	108698	-691.2	1	3.8e-05
35.4	108740	-313.8	1	2.2e-05
33.4	108803	-222	1	1.6e-05
27.4	109024	-193.8	1	3e-06
28.4	108987	-187.5	1	0.000207
37.5	108682	-83.9	1	0.000166
39	108647	-57.9	1	0.000411
38.9	108648	-59.4	1	3.8e-05
37.5	108641	-74	1	0.00022
34.3	108609	-80.7	1	4.9e-05
31.5	108582	-63.2	1	0.000329
31	108582	-55.8	1	0.00038
32.2	108563	-71.4	1	0.000525
34.1	108520	-70	1	4.1e-05
34.5	108513	-52.4	1	7.4e-05
34.6	108525	-32.2	1	0.000166
34.3	108572	-5.7	1	1.5e-05
34.2	108627	-5.9	1	1.4e-05
35.2	108673	-30.8	1	8e-06
37	108692	-65.4	1	9.5e-05
35.9	108691	-49.5	1	0.000165
37.6	108680	-65.6	1	3.7e-05
41.9	108640	-82.2	1	0.000111
45.6	108605	-78.9	1	2.1e-05
49.2	108581	-61.3	1	0.00029
50.1	108581	-54	1	0.000158
47.2	108558	-76.5	1	0.000312
41.9	108463	-99.7	1	1.8e-05
42.8	108488	-101.8	1	5e-06
48.2	108658	-124.9	1	2.1e-05
46.1	108574	-95.8	1	2.1e-05
45.6	108542	-66.2	1	3.7e-05
45.6	108535	-30.3	1	8e-06
45.1	108577	-64	1	9e-06
45.4	108594	-34.3	1	1e-05
45.4	108617	-28.8	1	1e-06
45.1	108648	-38	1	4.4e-05
44.4	108672	-60	1	0.000112
44	108678	-72.7	1	4e-05
41.9	108669	-119.7	1	0.000157
33.7	108532	-217.1	1	3.7e-05
14.5	108064	-236.3	1	2e-06
25.7	108426	-425.4	1	5.7e-05
107.3	110796		1	0.000102
38.3	108733	-316.7	1	2.9e-05
33.8	108593	-200.3	1	1.5e-05
34.4	108610	-229.3	1	5.5e-05
36.6	108653	-362.6	1	0.000501
32.7	108605	-110	1	1.5e-05
32.2	108615	-76.7	1	0.000132
32.7	108592	-93.9	1	3.7e-05
32.3	108610	-89.5	1	4e-06
31.8	108633	-93.1	1	1.2e-05
32.7	108609	-72.7	1	4e-05
33.3	108607	-56.7	1	0.000174
33.1	108604	-60	1	8.5e-05
31.8	108566	-59	1	8.2e-05
30.9	108554	-33.1	1	2.3e-05
30.7	108574	-18.5	1	8.2e-05
30.6	108606	-14.2	1	5e-06
30.3	108632	-19	1	7.6e-05
29.8	108650	-31	1	4.2e-05
28	108656	-58.5	1	4.5e-05
23.1	108621	-98.4	1	0.000269
18.7	108579	-114.9	1	3e-05
31.9	108704	-93.3	1	6.4e-05
23	108627	-92.3	1	5.9e-05
19	108601	-83	1	0.00034
20.4	108606	-88.4	1	0.000506
18.7	108605	-81	1	0.000892
18.9	108604	-81.6	1	0.00012
24.3	108573	-95.2	1	0.000102
47.8	108349	-72.7	1	3.9e-05
16.5	108762	-291.7	1	3.7e-05
17.5	108690	-82.3	1	0.000148
29.3	108607	-96.5	1	3.5e-05
35.3	108576	-84.2	1	0.000262
35.7	108575	-82.2	1	0.000169
36.7	108576	-77.3	1	0.0011
34.1	108563	-89.5	1	0.000102
27.4	108502	-104.7	1	2.1e-05
28.6	108519	-108.5	1	2.5e-05
42.3	108755	-222.8	1	0.001182
34	108604	-126.7	1	0.000321
30.7	108546	-55.8	1	5.5e-05
30.1	108549	-19.5	1	0.000128
31.1	108418	-211.2	1	0.000104
30.1	108608	-27.1	1	1.9e-05
30	108623	-31	1	4.4e-05
29.5	108628	-51.3	1	5.2e-05
25.3	108535	-125.8	1	0.000144
36.2	108795	-74.7	1	3.2e-05
28.5	108668	-60.1	1	1.3e-05
22.8	108608	-49.5	1	0.000153
21.5	108604	-42.9	1	0.000267
24.2	108590	-56	1	0.000108
26.8	108549	-51.9	1	7.5e-05
28.8	108484	-39.5	1	3.5e-05
25.5	108663	-81.4	1	0.0001
25.9	108631	-56.1	1	0.000149
25.7	108632	-68.9	1	9e-05
25.3	108622	-76.6	1	2.6e-05
24.5	108606	-71.5	1	7.1e-05
23.3	108597	-52.3	1	0.000156
22.9	108601	-46.9	1	0.0003
23.1	108597	-46.8	1	4.2e-05
23.3	108593	-41	1	0.00027
23.3	108592	-42.5	1	5.3e-05
22.9	108580	-41.3	1	8e-05
25	108594	-85.1	1	2.1e-05
22.3	108659	-40	1	3.5e-05
23.6	108655	-60.9	1	0.00017
27.9	108611	-80.5	1	3.6e-05
31.4	108578	-72.9	1	0.000336
32.1	108574	-67.4	1	0.000488
34.9	108577	-41.3	1	0.000135
35.8	108592	-33.8	1	1.2e-05
35.7	108594	-34.8	1	4.8e-05
35.7	108594	-35	1	2.5e-05
35.7	108594	-35.1	1	3.8e-05
33.5	108590	-58.4	1	2.6e-05
36	108674	-34.6	1	6.9e-05
26.7	108596	-110.2	1	0.000378
13.8	108433	-176.1	1	0.000176
24.6	108592	-153.8	1	4e-06
23.4	108572	-150.6	1	9.2e-05
15.4	108437	-49.1	1	3.4e-05
22.5	108715	-48.3	1	2.7e-05
16.3	108670	-135	1	7.2e-05
14.1	108650	-143.9	1	1.5e-05
13.8	108647	-143.5	1	2.4e-05
4.3	108579	-100.5	1	0.000564
-0.9	108560	-61.4	1	4.4e-05
0	108557	-70.6	1	0.000358
-4.8	108697	-37	1	0.000209
-4.3	108694	-42.5	1	0.000234
0.3	108638	-81.5	1	0.000122
1.9	108607	-87.2	1	9e-06
3.6	108557	-71.2	1	0.00015
4.2	108531	-26.3	1	2e-05
7.6	108644	-270.6	1	4e-06
9.5	108284	-68.4	1	2e-06
5.7	108697	-43	1	4e-06
7.1	108686	-85.5	1	6.7e-05
10.4	108609	-100.8	1	8.6e-05
12.8	108552	-50.1	1	5.4e-05
12.9	108577	-13.2	1	2.7e-05
13	108624	-14	1	0.000193
14.4	108645	-43.3	1	4.7e-05
17.4	108621	-74.5	1	0.000119
21.4	108567	-79.4	1	6.9e-05
23.9	108535	-54.8	1	9.2e-05
24.7	108537	-34.6	1	0.000378
4	107938		1	0.001286
24.2	108603	-57.1	1	5.4e-05
24.4	108610	-54.4	1	1.2e-05
24.2	108605	-52.3	1	0.000179
25	108609	-68	1	0.000106
27.9	108580	-112.3	1	0.000208
27.8	108582	-111.1	1	7e-06
25.7	108614	-108.8	1	2.1e-05
29.8	108562	-86.2	1	0.00014
31.5	108550	-66	1	1.9e-05
29	108543	-104.7	1	0.000225
30.6	108558	-78.6	1	0.000336
33	108605	-44.9	1	3.7e-05
33.1	108611	-45	1	4.5e-05
33.2	108614	-47.8	1	0.000103
33.2	108614	-47.9	1	3.3e-05
33.1	108616	-47.2	1	0.000105
33.3	108612	-45.1	1	0.0003
33.1	108612	-48.4	1	0.000151
31.3	108590	-58.9	1	0.000118
30	108573	-53.3	1	0.000136
30.9	108576	-67.1	1	8.3e-05
32	108566	-84.9	1	0.000503
29.9	108606	-59.2	1	1.3e-05
30	108603	-58.7	1	6.6e-05
30.3	108598	-50.9	1	0.000145
30.6	108602	-45.3	1	0.000178
30.6	108604	-45.3	1	0.000183
31	108608	-51.1	1	5.9e-05
31.9	108600	-63.9	1	5.6e-05
33.9	108560	-69.4	1	1.6e-05
35.9	108515	-26.1	1	4.1e-05
28.5	108969	0	1	5e-06
37.7	108454	-185.4	1	4e-06
35.2	108706	-114.3	1	5e-06
39.6	108548	-71.7	1	5.4e-05
39.3	108549	-78.4	1	7.1e-05
40.7	108574	-31.1	1	7e-05
41	108608	-21.5	1	1.8e-05
41	108637	-37.8	1	5.3e-05
41.1	108641	-54	1	6.3e-05
41.6	108625	-67.9	1	4.9e-05
42.1	108615	-66.8	1	8.1e-05
43.5	108600	-50	1	9.6e-05
43.5	108600	-50.1	1	0.000186
43.3	108596	-51	1	4e-05
43	108586	-44.4	1	0.000124
43.2	108583	-59.1	1	0.000285
44.3	108522	-97.1	1	0.000264
40.5	108727	-73.5	1	2.1e-05
41.4	108720	-18.4	1	9.9e-05
43.5	108627	-62.1	1	1.1e-05
44.5	108608	-56.4	1	3.8e-05
45.6	108602	-44.9	1	7.8e-05
42.5	108571	-74.4	1	0.000144
41.6	108551	-76.4	1	1.4e-05
33.5	108304	-69.5	1	2.3e-05
34.1	108325	-70.9	1	9e-06
30.7	108214	-19.8	1	1.2e-05
38.1	108502	-53.4	1	5.5e-05
55.8	108975	-280.6	1	0.001561
39.4	108627	-31.7	1	0.000232
45.1	108622	-95.7	1	0.000845
39.1	108649	-53.6	1	0.000245
66.3	108502	-84.7	1	8.4e-05
87.5	108483	-8.5	1	0.000431
91	108480	-1.1	1	8.7e-05
